# Supplementary material for: T-cell lymphoma-associated STAT3 variants impose a type 1 regulatory-like phenotype
Source: Front Immunol. 2026 May 5;17:1726565. doi: 10.3389/fimmu.2026.1726565 (PMC13183623; doi:10.3389/fimmu.2026.1726565)
Supplement: Supplementary file 1 [file Table1.xlsx]

## Sheet: Table_S1_COSMIC_variants
Gene Name	Transcript	Census Tier 1	Sample Name	Sample ID	AA Mutation	CDS Mutation	Primary Tissue	Tissue instances	Tissue Subtype 1	Tissue Subtype 2	Histology	Histology Subtype 1	Histology Subtype 2	Pubmed Id	CGP Study	Somatic Status	Sample Type	Zygosity	Genomic Co-ordinates
STAT3	ENST00000264657.9	Yes	TCGA-BR-8381-01	2197978	p.Y640=	c.1920C>T	Stomach	25	NS	NS	Carcinoma	Adenocarcinoma	NS	-	541	Confirmed Somatic	Unknown	Unknown	17:42322463..42322463
STAT3	ENST00000264657.9	Yes	1811096	1811096	p.Y640F	c.?	Haematopoietic and lymphoid	558	NS	NS	Lymphoid neoplasm	T cell large granular lymphocytic leukaemia	NS	22591296	-	Previously Reported	Tumour Sample	Unknown	-
STAT3	ENST00000264657.9	Yes	1811097	1811097	p.Y640F	c.?	Haematopoietic and lymphoid	558	NS	NS	Lymphoid neoplasm	T cell large granular lymphocytic leukaemia	NS	22591296	-	Previously Reported	Tumour Sample	Unknown	-
STAT3	ENST00000264657.9	Yes	1811098	1811098	p.Y640F	c.?	Haematopoietic and lymphoid	558	NS	NS	Lymphoid neoplasm	T cell large granular lymphocytic leukaemia	NS	22591296	-	Previously Reported	Tumour Sample	Unknown	-
STAT3	ENST00000264657.9	Yes	1811099	1811099	p.Y640F	c.?	Haematopoietic and lymphoid	558	NS	NS	Lymphoid neoplasm	T cell large granular lymphocytic leukaemia	NS	22591296	-	Previously Reported	Tumour Sample	Unknown	-
STAT3	ENST00000264657.9	Yes	1811100	1811100	p.Y640F	c.?	Haematopoietic and lymphoid	558	NS	NS	Lymphoid neoplasm	T cell large granular lymphocytic leukaemia	NS	22591296	-	Previously Reported	Tumour Sample	Unknown	-
STAT3	ENST00000264657.9	Yes	1811101	1811101	p.Y640F	c.?	Haematopoietic and lymphoid	558	NS	NS	Lymphoid neoplasm	T cell large granular lymphocytic leukaemia	NS	22591296	-	Previously Reported	Tumour Sample	Unknown	-
STAT3	ENST00000264657.9	Yes	1811102	1811102	p.Y640F	c.?	Haematopoietic and lymphoid	558	NS	NS	Lymphoid neoplasm	T cell large granular lymphocytic leukaemia	NS	22591296	-	Previously Reported	Tumour Sample	Unknown	-
STAT3	ENST00000264657.9	Yes	1811103	1811103	p.Y640F	c.?	Haematopoietic and lymphoid	558	NS	NS	Lymphoid neoplasm	T cell large granular lymphocytic leukaemia	NS	22591296	-	Previously Reported	Tumour Sample	Unknown	-
STAT3	ENST00000264657.9	Yes	1811104	1811104	p.Y640F	c.?	Haematopoietic and lymphoid	558	NS	NS	Lymphoid neoplasm	T cell large granular lymphocytic leukaemia	NS	22591296	-	Previously Reported	Tumour Sample	Unknown	-
STAT3	ENST00000264657.9	Yes	1811105	1811105	p.Y640F	c.?	Haematopoietic and lymphoid	558	NS	NS	Lymphoid neoplasm	T cell large granular lymphocytic leukaemia	NS	22591296	-	Previously Reported	Tumour Sample	Unknown	-
STAT3	ENST00000264657.9	Yes	1811110	1811110	p.Y640F	c.?	Haematopoietic and lymphoid	558	NS	NS	Lymphoid neoplasm	T cell large granular lymphocytic leukaemia	NS	22591296	-	Previously Reported	Tumour Sample	Homozygous	-
STAT3	ENST00000264657.9	Yes	2024673	2024673	p.Y640F	c.?	Haematopoietic and lymphoid	558	NS	NS	Haematopoietic neoplasm	Myelodysplastic syndrome	Bone marrow disorder	23926297	-	Confirmed Somatic	Tumour Sample	Unknown	-
STAT3	ENST00000264657.9	Yes	2024674	2024674	p.Y640F	c.?	Haematopoietic and lymphoid	558	NS	NS	Haematopoietic neoplasm	Myelodysplastic syndrome	Bone marrow disorder	23926297	-	Confirmed Somatic	Tumour Sample	Unknown	-
STAT3	ENST00000264657.9	Yes	2066073	2066073	p.Y640F	c.?	Haematopoietic and lymphoid	558	NS	NS	Lymphoid neoplasm	T cell large granular lymphocytic leukaemia	NS	24283217	-	Previously Reported	Unknown	Heterozygous	-
STAT3	ENST00000264657.9	Yes	2215630	2215630	p.Y640F	c.?	Haematopoietic and lymphoid	558	NS	NS	Lymphoid neoplasm	T cell large granular lymphocytic leukaemia	NS	24350896	-	Confirmed Somatic	Tumour Sample	Heterozygous	-
STAT3	ENST00000264657.9	Yes	2215631	2215631	p.Y640F	c.?	Haematopoietic and lymphoid	558	NS	NS	Lymphoid neoplasm	T cell large granular lymphocytic leukaemia	NS	24350896	-	Confirmed Somatic	Tumour Sample	Heterozygous	-
STAT3	ENST00000264657.9	Yes	2215632	2215632	p.Y640F	c.?	Haematopoietic and lymphoid	558	NS	NS	Lymphoid neoplasm	T cell large granular lymphocytic leukaemia	NS	24350896	-	Confirmed Somatic	Tumour Sample	Heterozygous	-
STAT3	ENST00000264657.9	Yes	2215634	2215634	p.Y640F	c.?	Haematopoietic and lymphoid	558	NS	NS	Lymphoid neoplasm	T cell large granular lymphocytic leukaemia	NS	24350896	-	Confirmed Somatic	Tumour Sample	Heterozygous	-
STAT3	ENST00000264657.9	Yes	2215637	2215637	p.Y640F	c.?	Haematopoietic and lymphoid	558	NS	NS	Lymphoid neoplasm	NK cell leukaemia	NS	24350896	-	Confirmed Somatic	Tumour Sample	Heterozygous	-
STAT3	ENST00000264657.9	Yes	2215643	2215643	p.Y640F	c.?	Haematopoietic and lymphoid	558	NS	NS	Lymphoid neoplasm	T cell large granular lymphocytic leukaemia	NS	24350896	-	Confirmed Somatic	Tumour Sample	Heterozygous	-
STAT3	ENST00000264657.9	Yes	2215649	2215649	p.Y640F	c.?	Haematopoietic and lymphoid	558	NS	NS	Lymphoid neoplasm	T cell large granular lymphocytic leukaemia	NS	24350896	-	Confirmed Somatic	Tumour Sample	Heterozygous	-
STAT3	ENST00000264657.9	Yes	2313487	2313487	p.Y640F	c.?	Haematopoietic and lymphoid	558	NS	NS	Lymphoid neoplasm	T cell large granular lymphocytic leukaemia	NS	25306898	-	Previously Reported	Tumour Sample	Unknown	-
STAT3	ENST00000264657.9	Yes	2313488	2313488	p.Y640F	c.?	Haematopoietic and lymphoid	558	NS	NS	Lymphoid neoplasm	T cell large granular lymphocytic leukaemia	NS	25306898	-	Previously Reported	Tumour Sample	Unknown	-
STAT3	ENST00000264657.9	Yes	2313489	2313489	p.Y640F	c.?	Haematopoietic and lymphoid	558	NS	NS	Lymphoid neoplasm	T cell large granular lymphocytic leukaemia	NS	25306898	-	Previously Reported	Tumour Sample	Unknown	-
STAT3	ENST00000264657.9	Yes	2313490	2313490	p.Y640F	c.?	Haematopoietic and lymphoid	558	NS	NS	Lymphoid neoplasm	T cell large granular lymphocytic leukaemia	NS	25306898	-	Previously Reported	Tumour Sample	Unknown	-
STAT3	ENST00000264657.9	Yes	2313491	2313491	p.Y640F	c.?	Haematopoietic and lymphoid	558	NS	NS	Lymphoid neoplasm	T cell large granular lymphocytic leukaemia	NS	25306898	-	Previously Reported	Tumour Sample	Unknown	-
STAT3	ENST00000264657.9	Yes	2313492	2313492	p.Y640F	c.?	Haematopoietic and lymphoid	558	NS	NS	Lymphoid neoplasm	T cell large granular lymphocytic leukaemia	NS	25306898	-	Previously Reported	Tumour Sample	Unknown	-
STAT3	ENST00000264657.9	Yes	2313493	2313493	p.Y640F	c.?	Haematopoietic and lymphoid	558	NS	NS	Lymphoid neoplasm	T cell large granular lymphocytic leukaemia	NS	25306898	-	Previously Reported	Tumour Sample	Unknown	-
STAT3	ENST00000264657.9	Yes	2313494	2313494	p.Y640F	c.?	Haematopoietic and lymphoid	558	NS	NS	Lymphoid neoplasm	T cell large granular lymphocytic leukaemia	NS	25306898	-	Previously Reported	Tumour Sample	Unknown	-
STAT3	ENST00000264657.9	Yes	2313495	2313495	p.Y640F	c.?	Haematopoietic and lymphoid	558	NS	NS	Lymphoid neoplasm	T cell large granular lymphocytic leukaemia	NS	25306898	-	Previously Reported	Tumour Sample	Unknown	-
STAT3	ENST00000264657.9	Yes	2313496	2313496	p.Y640F	c.?	Haematopoietic and lymphoid	558	NS	NS	Lymphoid neoplasm	T cell large granular lymphocytic leukaemia	NS	25306898	-	Previously Reported	Tumour Sample	Unknown	-
STAT3	ENST00000264657.9	Yes	2313497	2313497	p.Y640F	c.?	Haematopoietic and lymphoid	558	NS	NS	Lymphoid neoplasm	T cell large granular lymphocytic leukaemia	NS	25306898	-	Previously Reported	Tumour Sample	Unknown	-
STAT3	ENST00000264657.9	Yes	2390138	2390138	p.Y640F	c.?	Haematopoietic and lymphoid	558	Skin	NS	Lymphoid neoplasm	Gamma-delta T cell lymphoma	NS	25586472	-	Previously Reported	Tumour Sample	Unknown	-
STAT3	ENST00000264657.9	Yes	2595027	2595027	p.Y640F	c.?	Haematopoietic and lymphoid	558	NS	NS	Lymphoid neoplasm	T cell large granular lymphocytic leukaemia	NS	27761930	-	Previously Reported	Tumour Sample	Unknown	-
STAT3	ENST00000264657.9	Yes	YT	2785211	p.Y640F	c.1919A>T	Haematopoietic and lymphoid	558	Lymph node	NS	Lymphoid neoplasm	NK-T cell lymphoma	NS	29674644	-	Previously Reported	Cultured	Unknown	17:42322464..42322464
STAT3	ENST00000264657.9	Yes	tumor_4116738	1819095	p.Y640F	c.1919A>T	Haematopoietic and lymphoid	558	NS	NS	Lymphoid neoplasm	Diffuse large B cell lymphoma	NS	-	440	Confirmed Somatic	Tumour Sample	Unknown	17:42322464..42322464
STAT3	ENST00000264657.9	Yes	BIA-ALCL_9	2907576	p.Y640F	c.1919A>T	Haematopoietic and lymphoid	558	Breast	NS	Lymphoid neoplasm	Breast implant associated anaplastic large cell lymphoma invasive	ALK negative	33331925	-	Confirmed Somatic	Tumour Sample	Unknown	17:42322464..42322464
STAT3	ENST00000264657.9	Yes	CTCL_NU19	2440539	p.Y640F	c.1919A>T	Haematopoietic and lymphoid	558	Skin	NS	Lymphoid neoplasm	Mycosis fungoides-Sezary syndrome	NS	26551667	-	Confirmed Somatic	Tumour Sample	Unknown	17:42322464..42322464
STAT3	ENST00000264657.9	Yes	BIALCL_14	2822924	p.Y640F	c.1919A>T	Haematopoietic and lymphoid	558	Breast	NS	Lymphoid neoplasm	Breast implant associated anaplastic large cell lymphoma invasive	ALK negative	31774495	-	Previously Reported	Tumour Sample	Unknown	17:42322464..42322464
STAT3	ENST00000264657.9	Yes	TNKTL18	2634813	p.Y640F	c.1919A>T	Haematopoietic and lymphoid	558	NS	NS	Lymphoid neoplasm	NK-T cell lymphoma	NS	-	673	Confirmed Somatic	Tumour Sample	Unknown	17:42322464..42322464
STAT3	ENST00000264657.9	Yes	TNKTL15	2634808	p.Y640F	c.1919A>T	Haematopoietic and lymphoid	558	NS	NS	Lymphoid neoplasm	NK-T cell lymphoma	NS	-	673	Confirmed Somatic	Tumour Sample	Unknown	17:42322464..42322464
STAT3	ENST00000264657.9	Yes	TNKTL10	2634823	p.Y640F	c.1919A>T	Haematopoietic and lymphoid	558	NS	NS	Lymphoid neoplasm	NK-T cell lymphoma	NS	-	673	Confirmed Somatic	Tumour Sample	Unknown	17:42322464..42322464
STAT3	ENST00000264657.9	Yes	2930634	2930634	p.Y640F	c.1919A>T	Haematopoietic and lymphoid	558	NS	NS	Haematopoietic neoplasm	Chronic neutrophilic leukaemia	NS	31880950	-	Previously Reported	Tumour Sample	Unknown	17:42322464..42322464
STAT3	ENST00000264657.9	Yes	2924336	2924336	p.Y640F	c.1919A>T	Haematopoietic and lymphoid	558	NS	NS	Lymphoid neoplasm	T cell large granular lymphocytic leukaemia	Alpha-beta	35015834	-	Previously Reported	Tumour Sample	Unknown	17:42322464..42322464
STAT3	ENST00000264657.9	Yes	2924332	2924332	p.Y640F	c.1919A>T	Haematopoietic and lymphoid	558	NS	NS	Lymphoid neoplasm	T cell large granular lymphocytic leukaemia	Alpha-beta	35015834	-	Previously Reported	Tumour Sample	Unknown	17:42322464..42322464
STAT3	ENST00000264657.9	Yes	2924330	2924330	p.Y640F	c.1919A>T	Haematopoietic and lymphoid	558	NS	NS	Lymphoid neoplasm	T cell large granular lymphocytic leukaemia	Alpha-beta	35015834	-	Previously Reported	Tumour Sample	Unknown	17:42322464..42322464
STAT3	ENST00000264657.9	Yes	2924328	2924328	p.Y640F	c.1919A>T	Haematopoietic and lymphoid	558	NS	NS	Lymphoid neoplasm	T cell large granular lymphocytic leukaemia	Alpha-beta	35015834	-	Previously Reported	Tumour Sample	Unknown	17:42322464..42322464
STAT3	ENST00000264657.9	Yes	2924327	2924327	p.Y640F	c.1919A>T	Haematopoietic and lymphoid	558	NS	NS	Lymphoid neoplasm	T cell large granular lymphocytic leukaemia	Alpha-beta	35015834	-	Previously Reported	Tumour Sample	Unknown	17:42322464..42322464
STAT3	ENST00000264657.9	Yes	2924321	2924321	p.Y640F	c.1919A>T	Haematopoietic and lymphoid	558	NS	NS	Lymphoid neoplasm	T cell large granular lymphocytic leukaemia	Alpha-beta	35015834	-	Previously Reported	Tumour Sample	Unknown	17:42322464..42322464
STAT3	ENST00000264657.9	Yes	2924316	2924316	p.Y640F	c.1919A>T	Haematopoietic and lymphoid	558	NS	NS	Lymphoid neoplasm	T cell large granular lymphocytic leukaemia	Alpha-beta	35015834	-	Previously Reported	Tumour Sample	Unknown	17:42322464..42322464
STAT3	ENST00000264657.9	Yes	2924312	2924312	p.Y640F	c.1919A>T	Haematopoietic and lymphoid	558	NS	NS	Lymphoid neoplasm	T cell large granular lymphocytic leukaemia	Alpha-beta	35015834	-	Previously Reported	Tumour Sample	Unknown	17:42322464..42322464
STAT3	ENST00000264657.9	Yes	2924309	2924309	p.Y640F	c.1919A>T	Haematopoietic and lymphoid	558	NS	NS	Lymphoid neoplasm	T cell large granular lymphocytic leukaemia	Alpha-beta	35015834	-	Previously Reported	Tumour Sample	Unknown	17:42322464..42322464
STAT3	ENST00000264657.9	Yes	2924300	2924300	p.Y640F	c.1919A>T	Haematopoietic and lymphoid	558	NS	NS	Lymphoid neoplasm	T cell large granular lymphocytic leukaemia	Alpha-beta	35015834	-	Previously Reported	Tumour Sample	Unknown	17:42322464..42322464
STAT3	ENST00000264657.9	Yes	2924299	2924299	p.Y640F	c.1919A>T	Haematopoietic and lymphoid	558	NS	NS	Lymphoid neoplasm	T cell large granular lymphocytic leukaemia	Alpha-beta	35015834	-	Previously Reported	Tumour Sample	Unknown	17:42322464..42322464
STAT3	ENST00000264657.9	Yes	2924289	2924289	p.Y640F	c.1919A>T	Haematopoietic and lymphoid	558	NS	NS	Lymphoid neoplasm	T cell large granular lymphocytic leukaemia	Alpha-beta	35015834	-	Previously Reported	Tumour Sample	Unknown	17:42322464..42322464
STAT3	ENST00000264657.9	Yes	2924288	2924288	p.Y640F	c.1919A>T	Haematopoietic and lymphoid	558	NS	NS	Lymphoid neoplasm	T cell large granular lymphocytic leukaemia	Alpha-beta	35015834	-	Previously Reported	Tumour Sample	Unknown	17:42322464..42322464
STAT3	ENST00000264657.9	Yes	2924286	2924286	p.Y640F	c.1919A>T	Haematopoietic and lymphoid	558	NS	NS	Lymphoid neoplasm	T cell large granular lymphocytic leukaemia	Alpha-beta	35015834	-	Previously Reported	Tumour Sample	Unknown	17:42322464..42322464
STAT3	ENST00000264657.9	Yes	2924284	2924284	p.Y640F	c.1919A>T	Haematopoietic and lymphoid	558	NS	NS	Lymphoid neoplasm	T cell large granular lymphocytic leukaemia	Alpha-beta	35015834	-	Previously Reported	Tumour Sample	Unknown	17:42322464..42322464
STAT3	ENST00000264657.9	Yes	2924282	2924282	p.Y640F	c.1919A>T	Haematopoietic and lymphoid	558	NS	NS	Lymphoid neoplasm	T cell large granular lymphocytic leukaemia	Alpha-beta	35015834	-	Previously Reported	Tumour Sample	Unknown	17:42322464..42322464
STAT3	ENST00000264657.9	Yes	2924278	2924278	p.Y640F	c.1919A>T	Haematopoietic and lymphoid	558	NS	NS	Lymphoid neoplasm	T cell large granular lymphocytic leukaemia	Alpha-beta	35015834	-	Previously Reported	Tumour Sample	Unknown	17:42322464..42322464
STAT3	ENST00000264657.9	Yes	2924276	2924276	p.Y640F	c.1919A>T	Haematopoietic and lymphoid	558	NS	NS	Lymphoid neoplasm	T cell large granular lymphocytic leukaemia	Alpha-beta	35015834	-	Previously Reported	Tumour Sample	Unknown	17:42322464..42322464
STAT3	ENST00000264657.9	Yes	2924273	2924273	p.Y640F	c.1919A>T	Haematopoietic and lymphoid	558	NS	NS	Lymphoid neoplasm	T cell large granular lymphocytic leukaemia	Alpha-beta	35015834	-	Previously Reported	Tumour Sample	Unknown	17:42322464..42322464
STAT3	ENST00000264657.9	Yes	2924272	2924272	p.Y640F	c.1919A>T	Haematopoietic and lymphoid	558	NS	NS	Lymphoid neoplasm	T cell large granular lymphocytic leukaemia	Alpha-beta	35015834	-	Previously Reported	Tumour Sample	Unknown	17:42322464..42322464
STAT3	ENST00000264657.9	Yes	2924271	2924271	p.Y640F	c.1919A>T	Haematopoietic and lymphoid	558	NS	NS	Lymphoid neoplasm	T cell large granular lymphocytic leukaemia	Alpha-beta	35015834	-	Previously Reported	Tumour Sample	Unknown	17:42322464..42322464
STAT3	ENST00000264657.9	Yes	2924268	2924268	p.Y640F	c.1919A>T	Haematopoietic and lymphoid	558	NS	NS	Lymphoid neoplasm	T cell large granular lymphocytic leukaemia	Alpha-beta	35015834	-	Previously Reported	Tumour Sample	Unknown	17:42322464..42322464
STAT3	ENST00000264657.9	Yes	2924267	2924267	p.Y640F	c.1919A>T	Haematopoietic and lymphoid	558	NS	NS	Lymphoid neoplasm	T cell large granular lymphocytic leukaemia	Alpha-beta	35015834	-	Previously Reported	Tumour Sample	Unknown	17:42322464..42322464
STAT3	ENST00000264657.9	Yes	2924263	2924263	p.Y640F	c.1919A>T	Haematopoietic and lymphoid	558	NS	NS	Lymphoid neoplasm	T cell large granular lymphocytic leukaemia	Alpha-beta	35015834	-	Previously Reported	Tumour Sample	Unknown	17:42322464..42322464
STAT3	ENST00000264657.9	Yes	2924248	2924248	p.Y640F	c.1919A>T	Haematopoietic and lymphoid	558	NS	NS	Lymphoid neoplasm	T cell large granular lymphocytic leukaemia	Alpha-beta	35015834	-	Previously Reported	Tumour Sample	Unknown	17:42322464..42322464
STAT3	ENST00000264657.9	Yes	2924245	2924245	p.Y640F	c.1919A>T	Haematopoietic and lymphoid	558	NS	NS	Lymphoid neoplasm	T cell large granular lymphocytic leukaemia	Alpha-beta	35015834	-	Previously Reported	Tumour Sample	Unknown	17:42322464..42322464
STAT3	ENST00000264657.9	Yes	2924244	2924244	p.Y640F	c.1919A>T	Haematopoietic and lymphoid	558	NS	NS	Lymphoid neoplasm	T cell large granular lymphocytic leukaemia	Alpha-beta	35015834	-	Previously Reported	Tumour Sample	Unknown	17:42322464..42322464
STAT3	ENST00000264657.9	Yes	2924242	2924242	p.Y640F	c.1919A>T	Haematopoietic and lymphoid	558	NS	NS	Lymphoid neoplasm	T cell large granular lymphocytic leukaemia	Alpha-beta	35015834	-	Previously Reported	Tumour Sample	Unknown	17:42322464..42322464
STAT3	ENST00000264657.9	Yes	2924238	2924238	p.Y640F	c.1919A>T	Haematopoietic and lymphoid	558	NS	NS	Lymphoid neoplasm	T cell large granular lymphocytic leukaemia	Alpha-beta	35015834	-	Previously Reported	Tumour Sample	Unknown	17:42322464..42322464
STAT3	ENST00000264657.9	Yes	2924234	2924234	p.Y640F	c.1919A>T	Haematopoietic and lymphoid	558	NS	NS	Lymphoid neoplasm	T cell large granular lymphocytic leukaemia	Alpha-beta	35015834	-	Previously Reported	Tumour Sample	Unknown	17:42322464..42322464
STAT3	ENST00000264657.9	Yes	2924233	2924233	p.Y640F	c.1919A>T	Haematopoietic and lymphoid	558	NS	NS	Lymphoid neoplasm	T cell large granular lymphocytic leukaemia	Alpha-beta	35015834	-	Previously Reported	Tumour Sample	Unknown	17:42322464..42322464
STAT3	ENST00000264657.9	Yes	2814237	2814237	p.Y640F	c.1919A>T	Haematopoietic and lymphoid	558	Breast	NS	Lymphoid neoplasm	Breast implant associated anaplastic large cell lymphoma	ALK negative	29921615	-	Previously Reported	Tumour Sample	Unknown	17:42322464..42322464
STAT3	ENST00000264657.9	Yes	2814236	2814236	p.Y640F	c.1919A>T	Haematopoietic and lymphoid	558	Breast	NS	Lymphoid neoplasm	Breast implant associated anaplastic large cell lymphoma	ALK negative	29921615	-	Previously Reported	Tumour Sample	Unknown	17:42322464..42322464
STAT3	ENST00000264657.9	Yes	2785198	2785198	p.Y640F	c.1919A>T	Haematopoietic and lymphoid	558	NS	NS	Lymphoid neoplasm	NK cell leukaemia	NS	29674644	-	Confirmed Somatic	Tumour Sample	Unknown	17:42322464..42322464
STAT3	ENST00000264657.9	Yes	2699229	2699229	p.Y640F	c.1919A>T	Haematopoietic and lymphoid	558	Skin	NS	Lymphoid neoplasm	Mycosis fungoides-Sezary syndrome	NS	27121473	-	Previously Reported	Tumour Sample	Unknown	17:42322464..42322464
STAT3	ENST00000264657.9	Yes	2699211	2699211	p.Y640F	c.1919A>T	Haematopoietic and lymphoid	558	Skin	NS	Lymphoid neoplasm	Mycosis fungoides-Sezary syndrome	NS	27121473	-	Previously Reported	Tumour Sample	Unknown	17:42322464..42322464
STAT3	ENST00000264657.9	Yes	2699161	2699161	p.Y640F	c.1919A>T	Haematopoietic and lymphoid	558	Skin	NS	Lymphoid neoplasm	Mycosis fungoides-Sezary syndrome	NS	27121473	-	Previously Reported	Tumour Sample	Unknown	17:42322464..42322464
STAT3	ENST00000264657.9	Yes	2689656	2689656	p.Y640F	c.1919A>T	Haematopoietic and lymphoid	558	Skin	NS	Lymphoid neoplasm	Anaplastic large cell lymphoma	NS	27203213	-	Previously Reported	Tumour Sample	Unknown	17:42322464..42322464
STAT3	ENST00000264657.9	Yes	2434079	2434079	p.Y640F	c.1919A>T	Haematopoietic and lymphoid	558	NS	NS	Lymphoid neoplasm	NK-T cell lymphoma	NS	26192917	-	Confirmed Somatic	Tumour Sample	Unknown	17:42322464..42322464
STAT3	ENST00000264657.9	Yes	2314726	2314726	p.Y640F	c.1919A>T	Haematopoietic and lymphoid	558	NS	NS	Lymphoid neoplasm	T cell large granular lymphocytic leukaemia	NS	24797340	-	Previously Reported	Tumour Sample	Unknown	17:42322464..42322464
STAT3	ENST00000264657.9	Yes	2314722	2314722	p.Y640F	c.1919A>T	Haematopoietic and lymphoid	558	NS	NS	Lymphoid neoplasm	T cell large granular lymphocytic leukaemia	NS	24797340	-	Previously Reported	Tumour Sample	Heterozygous	17:42322464..42322464
STAT3	ENST00000264657.9	Yes	2314720	2314720	p.Y640F	c.1919A>T	Haematopoietic and lymphoid	558	NS	NS	Lymphoid neoplasm	T cell large granular lymphocytic leukaemia	NS	24797340	-	Previously Reported	Tumour Sample	Unknown	17:42322464..42322464
STAT3	ENST00000264657.9	Yes	2314718	2314718	p.Y640F	c.1919A>T	Haematopoietic and lymphoid	558	NS	NS	Lymphoid neoplasm	T cell large granular lymphocytic leukaemia	NS	24797340	-	Previously Reported	Tumour Sample	Unknown	17:42322464..42322464
STAT3	ENST00000264657.9	Yes	2314717	2314717	p.Y640F	c.1919A>T	Haematopoietic and lymphoid	558	NS	NS	Lymphoid neoplasm	T cell large granular lymphocytic leukaemia	NS	24797340	-	Previously Reported	Tumour Sample	Heterozygous	17:42322464..42322464
STAT3	ENST00000264657.9	Yes	2314716	2314716	p.Y640F	c.1919A>T	Haematopoietic and lymphoid	558	NS	NS	Lymphoid neoplasm	T cell large granular lymphocytic leukaemia	NS	24797340	-	Previously Reported	Tumour Sample	Heterozygous	17:42322464..42322464
STAT3	ENST00000264657.9	Yes	2313545	2313545	p.Y640F	c.1919A>T	Haematopoietic and lymphoid	558	NS	NS	Lymphoid neoplasm	Hepatosplenic T cell lymphoma	NS	24947020	-	Previously Reported	Unknown	Unknown	17:42322464..42322464
STAT3	ENST00000264657.9	Yes	2204879	2204879	p.Y640F	c.1919A>T	Haematopoietic and lymphoid	558	Salivary gland	NS	Lymphoid neoplasm	Diffuse large B cell lymphoma	NS	24837465	-	Previously Reported	Unknown	Heterozygous	17:42322464..42322464
STAT3	ENST00000264657.9	Yes	2023416	2023416	p.Y640F	c.1919A>T	Haematopoietic and lymphoid	558	NS	NS	Lymphoid neoplasm	Peripheral T cell lymphoma unspecified	NS	23872306	-	Previously Reported	Unknown	Heterozygous	17:42322464..42322464
STAT3	ENST00000264657.9	Yes	1918652	1918652	p.Y640F	c.1919A>T	Haematopoietic and lymphoid	558	NS	NS	Lymphoid neoplasm	T cell large granular lymphocytic leukaemia	NS	23563237	-	Previously Reported	Tumour Sample	Unknown	17:42322464..42322464
STAT3	ENST00000264657.9	Yes	1918649	1918649	p.Y640F	c.1919A>T	Haematopoietic and lymphoid	558	NS	NS	Lymphoid neoplasm	T cell large granular lymphocytic leukaemia	NS	23563237	-	Previously Reported	Tumour Sample	Unknown	17:42322464..42322464
STAT3	ENST00000264657.9	Yes	1918618	1918618	p.Y640F	c.1919A>T	Haematopoietic and lymphoid	558	Lung	NS	Lymphoid neoplasm	Peripheral T cell lymphoma unspecified	NS	23563237	-	Previously Reported	Tumour Sample	Unknown	17:42322464..42322464
STAT3	ENST00000264657.9	Yes	1918617	1918617	p.Y640F	c.1919A>T	Haematopoietic and lymphoid	558	Skin	NS	Lymphoid neoplasm	Peripheral T cell lymphoma unspecified	NS	23563237	-	Previously Reported	Tumour Sample	Unknown	17:42322464..42322464
STAT3	ENST00000264657.9	Yes	1826960	1826960	p.Y640F	c.1919A>T	Haematopoietic and lymphoid	558	NS	NS	Lymphoid neoplasm	T cell large granular lymphocytic leukaemia	NS	23207521	-	Previously Reported	Tumour Sample	Unknown	17:42322464..42322464
STAT3	ENST00000264657.9	Yes	1826959	1826959	p.Y640F	c.1919A>T	Haematopoietic and lymphoid	558	NS	NS	Lymphoid neoplasm	T cell large granular lymphocytic leukaemia	NS	23207521	-	Previously Reported	Tumour Sample	Unknown	17:42322464..42322464
STAT3	ENST00000264657.9	Yes	1826958	1826958	p.Y640F	c.1919A>T	Haematopoietic and lymphoid	558	NS	NS	Lymphoid neoplasm	T cell large granular lymphocytic leukaemia	NS	23207521	-	Previously Reported	Tumour Sample	Unknown	17:42322464..42322464
STAT3	ENST00000264657.9	Yes	1826957	1826957	p.Y640F	c.1919A>T	Haematopoietic and lymphoid	558	NS	NS	Lymphoid neoplasm	T cell large granular lymphocytic leukaemia	NS	23207521	-	Previously Reported	Tumour Sample	Unknown	17:42322464..42322464
STAT3	ENST00000264657.9	Yes	1826956	1826956	p.Y640F	c.1919A>T	Haematopoietic and lymphoid	558	NS	NS	Lymphoid neoplasm	T cell large granular lymphocytic leukaemia	NS	23207521	-	Previously Reported	Tumour Sample	Unknown	17:42322464..42322464
STAT3	ENST00000264657.9	Yes	1826955	1826955	p.Y640F	c.1919A>T	Haematopoietic and lymphoid	558	NS	NS	Lymphoid neoplasm	T cell large granular lymphocytic leukaemia	NS	23207521	-	Previously Reported	Tumour Sample	Unknown	17:42322464..42322464
STAT3	ENST00000264657.9	Yes	1826954	1826954	p.Y640F	c.1919A>T	Haematopoietic and lymphoid	558	NS	NS	Lymphoid neoplasm	T cell large granular lymphocytic leukaemia	NS	23207521	-	Previously Reported	Tumour Sample	Unknown	17:42322464..42322464
STAT3	ENST00000264657.9	Yes	1826953	1826953	p.Y640F	c.1919A>T	Haematopoietic and lymphoid	558	NS	NS	Lymphoid neoplasm	T cell large granular lymphocytic leukaemia	NS	23207521	-	Previously Reported	Tumour Sample	Unknown	17:42322464..42322464
STAT3	ENST00000264657.9	Yes	1826952	1826952	p.Y640F	c.1919A>T	Haematopoietic and lymphoid	558	NS	NS	Lymphoid neoplasm	T cell large granular lymphocytic leukaemia	NS	23207521	-	Previously Reported	Tumour Sample	Unknown	17:42322464..42322464
STAT3	ENST00000264657.9	Yes	1826951	1826951	p.Y640F	c.1919A>T	Haematopoietic and lymphoid	558	NS	NS	Lymphoid neoplasm	T cell large granular lymphocytic leukaemia	NS	23207521	-	Previously Reported	Tumour Sample	Unknown	17:42322464..42322464
STAT3	ENST00000264657.9	Yes	1826950	1826950	p.Y640F	c.1919A>T	Haematopoietic and lymphoid	558	NS	NS	Lymphoid neoplasm	T cell large granular lymphocytic leukaemia	NS	23207521	-	Previously Reported	Tumour Sample	Unknown	17:42322464..42322464
STAT3	ENST00000264657.9	Yes	1826949	1826949	p.Y640F	c.1919A>T	Haematopoietic and lymphoid	558	NS	NS	Lymphoid neoplasm	T cell large granular lymphocytic leukaemia	NS	23207521	-	Previously Reported	Tumour Sample	Unknown	17:42322464..42322464
STAT3	ENST00000264657.9	Yes	1826948	1826948	p.Y640F	c.1919A>T	Haematopoietic and lymphoid	558	NS	NS	Lymphoid neoplasm	T cell large granular lymphocytic leukaemia	NS	23207521	-	Previously Reported	Tumour Sample	Unknown	17:42322464..42322464
STAT3	ENST00000264657.9	Yes	1826947	1826947	p.Y640F	c.1919A>T	Haematopoietic and lymphoid	558	NS	NS	Lymphoid neoplasm	T cell large granular lymphocytic leukaemia	NS	23207521	-	Previously Reported	Tumour Sample	Unknown	17:42322464..42322464
STAT3	ENST00000264657.9	Yes	1826946	1826946	p.Y640F	c.1919A>T	Haematopoietic and lymphoid	558	NS	NS	Lymphoid neoplasm	T cell large granular lymphocytic leukaemia	NS	23207521	-	Previously Reported	Tumour Sample	Unknown	17:42322464..42322464
STAT3	ENST00000264657.9	Yes	1826945	1826945	p.Y640F	c.1919A>T	Haematopoietic and lymphoid	558	NS	NS	Lymphoid neoplasm	T cell large granular lymphocytic leukaemia	NS	23207521	-	Previously Reported	Tumour Sample	Unknown	17:42322464..42322464
STAT3	ENST00000264657.9	Yes	1826944	1826944	p.Y640F	c.1919A>T	Haematopoietic and lymphoid	558	NS	NS	Lymphoid neoplasm	T cell large granular lymphocytic leukaemia	NS	23207521	-	Previously Reported	Tumour Sample	Unknown	17:42322464..42322464
STAT3	ENST00000264657.9	Yes	1826943	1826943	p.Y640F	c.1919A>T	Haematopoietic and lymphoid	558	NS	NS	Lymphoid neoplasm	T cell large granular lymphocytic leukaemia	NS	23207521	-	Previously Reported	Tumour Sample	Heterozygous	17:42322464..42322464
STAT3	ENST00000264657.9	Yes	1823925	1823925	p.Y640F	c.1919A>T	Haematopoietic and lymphoid	558	NS	NS	Lymphoid neoplasm	T cell large granular lymphocytic leukaemia	NS	22859607	-	Confirmed Somatic	Tumour Sample	Heterozygous	17:42322464..42322464
STAT3	ENST00000264657.9	Yes	1823924	1823924	p.Y640F	c.1919A>T	Haematopoietic and lymphoid	558	NS	NS	Lymphoid neoplasm	T cell large granular lymphocytic leukaemia	NS	22859607	-	Confirmed Somatic	Tumour Sample	Heterozygous	17:42322464..42322464
STAT3	ENST00000264657.9	Yes	1823914	1823914	p.Y640F	c.1919A>T	Haematopoietic and lymphoid	558	NS	NS	Lymphoid neoplasm	NK cell leukaemia	NS	22859607	-	Confirmed Somatic	Tumour Sample	Heterozygous	17:42322464..42322464
STAT3	ENST00000264657.9	Yes	1823913	1823913	p.Y640F	c.1919A>T	Haematopoietic and lymphoid	558	NS	NS	Lymphoid neoplasm	NK cell leukaemia	NS	22859607	-	Confirmed Somatic	Tumour Sample	Heterozygous	17:42322464..42322464
STAT3	ENST00000264657.9	Yes	1823912	1823912	p.Y640F	c.1919A>T	Haematopoietic and lymphoid	558	NS	NS	Lymphoid neoplasm	NK cell leukaemia	NS	22859607	-	Confirmed Somatic	Tumour Sample	Heterozygous	17:42322464..42322464
STAT3	ENST00000264657.9	Yes	1823894	1823894	p.Y640F	c.1919A>T	Haematopoietic and lymphoid	558	NS	NS	Lymphoid neoplasm	T cell large granular lymphocytic leukaemia	NS	22859607	-	Confirmed Somatic	Tumour Sample	Heterozygous	17:42322464..42322464
STAT3	ENST00000264657.9	Yes	1823893	1823893	p.Y640F	c.1919A>T	Haematopoietic and lymphoid	558	NS	NS	Lymphoid neoplasm	T cell large granular lymphocytic leukaemia	NS	22859607	-	Confirmed Somatic	Tumour Sample	Heterozygous	17:42322464..42322464
STAT3	ENST00000264657.9	Yes	1823892	1823892	p.Y640F	c.1919A>T	Haematopoietic and lymphoid	558	NS	NS	Lymphoid neoplasm	T cell large granular lymphocytic leukaemia	NS	22859607	-	Confirmed Somatic	Tumour Sample	Heterozygous	17:42322464..42322464
STAT3	ENST00000264657.9	Yes	1823891	1823891	p.Y640F	c.1919A>T	Haematopoietic and lymphoid	558	NS	NS	Lymphoid neoplasm	T cell large granular lymphocytic leukaemia	NS	22859607	-	Confirmed Somatic	Tumour Sample	Heterozygous	17:42322464..42322464
STAT3	ENST00000264657.9	Yes	1823890	1823890	p.Y640F	c.1919A>T	Haematopoietic and lymphoid	558	NS	NS	Lymphoid neoplasm	T cell large granular lymphocytic leukaemia	NS	22859607	-	Confirmed Somatic	Tumour Sample	Heterozygous	17:42322464..42322464
STAT3	ENST00000264657.9	Yes	1823889	1823889	p.Y640F	c.1919A>T	Haematopoietic and lymphoid	558	NS	NS	Lymphoid neoplasm	T cell large granular lymphocytic leukaemia	NS	22859607	-	Confirmed Somatic	Tumour Sample	Heterozygous	17:42322464..42322464
STAT3	ENST00000264657.9	Yes	1823888	1823888	p.Y640F	c.1919A>T	Haematopoietic and lymphoid	558	NS	NS	Lymphoid neoplasm	T cell large granular lymphocytic leukaemia	NS	22859607	-	Confirmed Somatic	Tumour Sample	Heterozygous	17:42322464..42322464
STAT3	ENST00000264657.9	Yes	1823887	1823887	p.Y640F	c.1919A>T	Haematopoietic and lymphoid	558	NS	NS	Lymphoid neoplasm	T cell large granular lymphocytic leukaemia	NS	22859607	-	Confirmed Somatic	Tumour Sample	Heterozygous	17:42322464..42322464
STAT3	ENST00000264657.9	Yes	1823886	1823886	p.Y640F	c.1919A>T	Haematopoietic and lymphoid	558	NS	NS	Lymphoid neoplasm	T cell large granular lymphocytic leukaemia	NS	22859607	-	Confirmed Somatic	Tumour Sample	Heterozygous	17:42322464..42322464
STAT3	ENST00000264657.9	Yes	1823885	1823885	p.Y640F	c.1919A>T	Haematopoietic and lymphoid	558	NS	NS	Lymphoid neoplasm	T cell large granular lymphocytic leukaemia	NS	22859607	-	Confirmed Somatic	Tumour Sample	Heterozygous	17:42322464..42322464
STAT3	ENST00000264657.9	Yes	1823884	1823884	p.Y640F	c.1919A>T	Haematopoietic and lymphoid	558	NS	NS	Lymphoid neoplasm	T cell large granular lymphocytic leukaemia	NS	22859607	-	Confirmed Somatic	Tumour Sample	Heterozygous	17:42322464..42322464
STAT3	ENST00000264657.9	Yes	1823883	1823883	p.Y640F	c.1919A>T	Haematopoietic and lymphoid	558	NS	NS	Lymphoid neoplasm	T cell large granular lymphocytic leukaemia	NS	22859607	-	Confirmed Somatic	Tumour Sample	Heterozygous	17:42322464..42322464
STAT3	ENST00000264657.9	Yes	1823882	1823882	p.Y640F	c.1919A>T	Haematopoietic and lymphoid	558	NS	NS	Lymphoid neoplasm	T cell large granular lymphocytic leukaemia	NS	22859607	-	Confirmed Somatic	Tumour Sample	Heterozygous	17:42322464..42322464
STAT3	ENST00000264657.9	Yes	1811107	1811107	p.Y640F	c.1919A>T	Haematopoietic and lymphoid	558	NS	NS	Lymphoid neoplasm	T cell large granular lymphocytic leukaemia	NS	22591296	-	Confirmed Somatic	Tumour Sample	Heterozygous	17:42322464..42322464
STAT3	ENST00000264657.9	Yes	1811106	1811106	p.Y640F	c.1919A>T	Haematopoietic and lymphoid	558	NS	NS	Lymphoid neoplasm	T cell large granular lymphocytic leukaemia	NS	22591296	-	Confirmed Somatic	Tumour Sample	Heterozygous	17:42322464..42322464
STAT3	ENST00000264657.9	Yes	BALCL2	2814273	p.Y640F	c.1919A>T	Haematopoietic and lymphoid	558	Breast	NS	Lymphoid neoplasm	Breast implant associated anaplastic large cell lymphoma	ALK negative	30546832	-	Previously Reported	Tumour Sample	Unknown	17:42322464..42322464
STAT3	ENST00000264657.9	Yes	ATL422	2488987	p.Y640F	c.1919A>T	Haematopoietic and lymphoid	558	NS	NS	Lymphoid neoplasm	Adult T cell lymphoma-leukaemia	NS	26437031	-	Confirmed Somatic	Unknown	Unknown	17:42322464..42322464
STAT3	ENST00000264657.9	Yes	ATL315	2488912	p.Y640F	c.1919A>T	Haematopoietic and lymphoid	558	NS	NS	Lymphoid neoplasm	Adult T cell lymphoma-leukaemia	NS	26437031	-	Confirmed Somatic	Unknown	Unknown	17:42322464..42322464
STAT3	ENST00000264657.9	Yes	ATL308	2488905	p.Y640F	c.1919A>T	Haematopoietic and lymphoid	558	NS	NS	Lymphoid neoplasm	Adult T cell lymphoma-leukaemia	NS	26437031	-	Confirmed Somatic	Unknown	Unknown	17:42322464..42322464
STAT3	ENST00000264657.9	Yes	ATL215	2488815	p.Y640F	c.1919A>T	Haematopoietic and lymphoid	558	NS	NS	Lymphoid neoplasm	Adult T cell lymphoma-leukaemia	NS	26437031	-	Confirmed Somatic	Unknown	Unknown	17:42322464..42322464
STAT3	ENST00000264657.9	Yes	ATL171	2488794	p.Y640F	c.1919A>T	Haematopoietic and lymphoid	558	NS	NS	Lymphoid neoplasm	Adult T cell lymphoma-leukaemia	NS	26437031	-	Confirmed Somatic	Unknown	Unknown	17:42322464..42322464
STAT3	ENST00000264657.9	Yes	ATL148	2488773	p.Y640F	c.1919A>T	Haematopoietic and lymphoid	558	NS	NS	Lymphoid neoplasm	Adult T cell lymphoma-leukaemia	NS	26437031	-	Confirmed Somatic	Unknown	Unknown	17:42322464..42322464
STAT3	ENST00000264657.9	Yes	ATL100	2488728	p.Y640F	c.1919A>T	Haematopoietic and lymphoid	558	NS	NS	Lymphoid neoplasm	Adult T cell lymphoma-leukaemia	NS	26437031	-	Confirmed Somatic	Unknown	Unknown	17:42322464..42322464
STAT3	ENST00000264657.9	Yes	ATL077	2488702	p.Y640F	c.1919A>T	Haematopoietic and lymphoid	558	NS	NS	Lymphoid neoplasm	Adult T cell lymphoma-leukaemia	NS	26437031	-	Confirmed Somatic	Unknown	Unknown	17:42322464..42322464
STAT3	ENST00000264657.9	Yes	ATL076	2488701	p.Y640F	c.1919A>T	Haematopoietic and lymphoid	558	NS	NS	Lymphoid neoplasm	Adult T cell lymphoma-leukaemia	NS	26437031	-	Confirmed Somatic	Unknown	Unknown	17:42322464..42322464
STAT3	ENST00000264657.9	Yes	ATL072	2488697	p.Y640F	c.1919A>T	Haematopoietic and lymphoid	558	NS	NS	Lymphoid neoplasm	Adult T cell lymphoma-leukaemia	NS	26437031	-	Confirmed Somatic	Unknown	Unknown	17:42322464..42322464
STAT3	ENST00000264657.9	Yes	ATL067	2488692	p.Y640F	c.1919A>T	Haematopoietic and lymphoid	558	NS	NS	Lymphoid neoplasm	Adult T cell lymphoma-leukaemia	NS	26437031	-	Confirmed Somatic	Unknown	Unknown	17:42322464..42322464
STAT3	ENST00000264657.9	Yes	ATL061	2488717	p.Y640F	c.1919A>T	Haematopoietic and lymphoid	558	NS	NS	Lymphoid neoplasm	Adult T cell lymphoma-leukaemia	NS	26437031	-	Confirmed Somatic	Unknown	Unknown	17:42322464..42322464
STAT3	ENST00000264657.9	Yes	ATL054	2488681	p.Y640F	c.1919A>T	Haematopoietic and lymphoid	558	NS	NS	Lymphoid neoplasm	Adult T cell lymphoma-leukaemia	NS	26437031	-	Confirmed Somatic	Unknown	Unknown	17:42322464..42322464
STAT3	ENST00000264657.9	Yes	ATL050	2488677	p.Y640F	c.1919A>T	Haematopoietic and lymphoid	558	NS	NS	Lymphoid neoplasm	Adult T cell lymphoma-leukaemia	NS	26437031	-	Confirmed Somatic	Unknown	Unknown	17:42322464..42322464
STAT3	ENST00000264657.9	Yes	ATL048	2488675	p.Y640F	c.1919A>T	Haematopoietic and lymphoid	558	NS	NS	Lymphoid neoplasm	Adult T cell lymphoma-leukaemia	NS	26437031	-	Confirmed Somatic	Unknown	Unknown	17:42322464..42322464
STAT3	ENST00000264657.9	Yes	NK-YS	2785205	p.Y640F	c.1919A>T	Haematopoietic and lymphoid	558	Sinonasal and nasal cavity	NS	Lymphoid neoplasm	NK-T cell lymphoma	NS	29674644	-	Previously Reported	Cultured	Unknown	17:42322464..42322464
STAT3	ENST00000264657.9	Yes	SS37	2467666	p.Y640F	c.1919A>T	Haematopoietic and lymphoid	558	Skin	NS	Lymphoid neoplasm	Mycosis fungoides-Sezary syndrome	NS	26415585	-	Confirmed Somatic	Tumour Sample	Unknown	17:42322464..42322464
STAT3	ENST00000264657.9	Yes	P886	2878675	p.Y640F	c.1919A>T	Haematopoietic and lymphoid	558	NS	NS	Lymphoid neoplasm	Diffuse large B cell lymphoma	NS	32187361	-	Previously Reported	Tumour Sample	Unknown	17:42322464..42322464
STAT3	ENST00000264657.9	Yes	YT1	2024371	p.Y640F	c.1919A>T	Haematopoietic and lymphoid	558	NS	NS	Lymphoid neoplasm	NK-T cell lymphoma	NS	23872306	-	Previously Reported	Cultured	Heterozygous	17:42322464..42322464
STAT3	ENST00000264657.9	Yes	P58	2877847	p.Y640F	c.1919A>T	Haematopoietic and lymphoid	558	NS	NS	Lymphoid neoplasm	Diffuse large B cell lymphoma	NS	32187361	-	Previously Reported	Tumour Sample	Unknown	17:42322464..42322464
STAT3	ENST00000264657.9	Yes	665	2701955	p.Y640F	c.1919A>T	Haematopoietic and lymphoid	558	NS	NS	Lymphoid neoplasm	Plasma cell myeloma	NS	29386642	-	Previously Reported	Tumour Sample	Unknown	17:42322464..42322464
STAT3	ENST00000264657.9	Yes	TCGA-DD-AACT-01	2386075	p.Y640F	c.1919A>T	Liver	58	NS	NS	Carcinoma	Hepatocellular carcinoma	NS	-	628	Confirmed Somatic	Tumour Sample	Unknown	17:42322464..42322464
STAT3	ENST00000264657.9	Yes	LICA-CN-HCC042T	2634089	p.Y640F	c.1919A>T	Liver	58	NS	NS	Other	Neoplasm	NS	-	660	Confirmed Somatic	Tumour Sample	Unknown	17:42322464..42322464
STAT3	ENST00000264657.9	Yes	LICA-CN-HCC022T	2634069	p.Y640F	c.1919A>T	Liver	58	NS	NS	Other	Neoplasm	NS	-	660	Confirmed Somatic	Tumour Sample	Unknown	17:42322464..42322464
STAT3	ENST00000264657.9	Yes	2730709	2730709	p.Y640F	c.1919A>T	Liver	58	NS	NS	Other	Adenoma	NS	26516697	-	Confirmed Somatic	Tumour Sample	Heterozygous	17:42322464..42322464
STAT3	ENST00000264657.9	Yes	1813538	1813538	p.Y640F	c.1919A>T	Liver	58	NS	NS	Other	Adenoma	NS	21690253	-	Confirmed Somatic	Tumour Sample	Heterozygous	17:42322464..42322464
STAT3	ENST00000264657.9	Yes	YT	2390120	p.Y640F	c.?	Haematopoietic and lymphoid	558	Lymph node	NS	Lymphoid neoplasm	NK-T cell lymphoma	NS	25586472	-	Previously Reported	Cultured	Unknown	-
STAT3	ENST00000264657.9	Yes	139	2951501	p.Y640H	c.1918T>C	Haematopoietic and lymphoid	558	NS	NS	Lymphoid neoplasm	Plasma cell myeloma	NS	26918361	-	Confirmed Somatic	Tumour Sample	Unknown	17:42322465..42322465
STAT3	ENST00000264657.9	Yes	2313507	2313507	p.D661H	c.?	Haematopoietic and lymphoid	558	NS	NS	Lymphoid neoplasm	T cell large granular lymphocytic leukaemia	NS	25306898	-	Variant of unknown origin	Tumour Sample	Unknown	-
STAT3	ENST00000264657.9	Yes	1811082	1811082	p.D661Y	c.?	Haematopoietic and lymphoid	558	NS	NS	Lymphoid neoplasm	T cell large granular lymphocytic leukaemia	NS	22591296	-	Previously Reported	Tumour Sample	Unknown	-
STAT3	ENST00000264657.9	Yes	1811083	1811083	p.D661Y	c.?	Haematopoietic and lymphoid	558	NS	NS	Lymphoid neoplasm	T cell large granular lymphocytic leukaemia	NS	22591296	-	Previously Reported	Tumour Sample	Unknown	-
STAT3	ENST00000264657.9	Yes	1811084	1811084	p.D661Y	c.?	Haematopoietic and lymphoid	558	NS	NS	Lymphoid neoplasm	T cell large granular lymphocytic leukaemia	NS	22591296	-	Previously Reported	Tumour Sample	Unknown	-
STAT3	ENST00000264657.9	Yes	1811086	1811086	p.D661Y	c.?	Haematopoietic and lymphoid	558	NS	NS	Lymphoid neoplasm	T cell large granular lymphocytic leukaemia	NS	22591296	-	Previously Reported	Tumour Sample	Unknown	-
STAT3	ENST00000264657.9	Yes	1811087	1811087	p.D661Y	c.?	Haematopoietic and lymphoid	558	NS	NS	Lymphoid neoplasm	T cell large granular lymphocytic leukaemia	NS	22591296	-	Previously Reported	Tumour Sample	Unknown	-
STAT3	ENST00000264657.9	Yes	1811088	1811088	p.D661Y	c.?	Haematopoietic and lymphoid	558	NS	NS	Lymphoid neoplasm	T cell large granular lymphocytic leukaemia	NS	22591296	-	Previously Reported	Tumour Sample	Unknown	-
STAT3	ENST00000264657.9	Yes	1827000	1827000	p.D661Y	c.?	Haematopoietic and lymphoid	558	NS	NS	Lymphoid neoplasm	NK cell leukaemia	NS	23207521	-	Previously Reported	Tumour Sample	Unknown	-
STAT3	ENST00000264657.9	Yes	2024668	2024668	p.D661Y	c.?	Haematopoietic and lymphoid	558	NS	NS	Haematopoietic neoplasm	Myelodysplastic syndrome	NS	23926297	-	Confirmed Somatic	Tumour Sample	Unknown	-
STAT3	ENST00000264657.9	Yes	2024669	2024669	p.D661Y	c.?	Haematopoietic and lymphoid	558	NS	NS	Haematopoietic neoplasm	Myelodysplastic syndrome	NS	23926297	-	Confirmed Somatic	Tumour Sample	Unknown	-
STAT3	ENST00000264657.9	Yes	2024670	2024670	p.D661Y	c.?	Haematopoietic and lymphoid	558	NS	NS	Haematopoietic neoplasm	Myelodysplastic syndrome	Bone marrow disorder	23926297	-	Confirmed Somatic	Tumour Sample	Unknown	-
STAT3	ENST00000264657.9	Yes	2024671	2024671	p.D661Y	c.?	Haematopoietic and lymphoid	558	NS	NS	Haematopoietic neoplasm	Myelodysplastic syndrome	NS	23926297	-	Confirmed Somatic	Tumour Sample	Unknown	-
STAT3	ENST00000264657.9	Yes	2024672	2024672	p.D661Y	c.?	Haematopoietic and lymphoid	558	NS	NS	Haematopoietic neoplasm	Myelodysplastic syndrome	Bone marrow disorder	23926297	-	Confirmed Somatic	Tumour Sample	Unknown	-
STAT3	ENST00000264657.9	Yes	2066074	2066074	p.D661Y	c.?	Haematopoietic and lymphoid	558	NS	NS	Lymphoid neoplasm	T cell large granular lymphocytic leukaemia	NS	24283217	-	Previously Reported	Unknown	Heterozygous	-
STAT3	ENST00000264657.9	Yes	2215632	2215632	p.D661Y	c.?	Haematopoietic and lymphoid	558	NS	NS	Lymphoid neoplasm	T cell large granular lymphocytic leukaemia	NS	24350896	-	Confirmed Somatic	Tumour Sample	Heterozygous	-
STAT3	ENST00000264657.9	Yes	2215633	2215633	p.D661Y	c.?	Haematopoietic and lymphoid	558	NS	NS	Lymphoid neoplasm	T cell large granular lymphocytic leukaemia	NS	24350896	-	Confirmed Somatic	Tumour Sample	Heterozygous	-
STAT3	ENST00000264657.9	Yes	2215635	2215635	p.D661Y	c.?	Haematopoietic and lymphoid	558	NS	NS	Lymphoid neoplasm	T cell large granular lymphocytic leukaemia	NS	24350896	-	Confirmed Somatic	Tumour Sample	Heterozygous	-
STAT3	ENST00000264657.9	Yes	2215636	2215636	p.D661Y	c.?	Haematopoietic and lymphoid	558	NS	NS	Lymphoid neoplasm	T cell large granular lymphocytic leukaemia	NS	24350896	-	Confirmed Somatic	Tumour Sample	Heterozygous	-
STAT3	ENST00000264657.9	Yes	2215637	2215637	p.D661Y	c.?	Haematopoietic and lymphoid	558	NS	NS	Lymphoid neoplasm	NK cell leukaemia	NS	24350896	-	Confirmed Somatic	Tumour Sample	Heterozygous	-
STAT3	ENST00000264657.9	Yes	2215638	2215638	p.D661Y	c.?	Haematopoietic and lymphoid	558	NS	NS	Lymphoid neoplasm	NK cell leukaemia	NS	24350896	-	Confirmed Somatic	Tumour Sample	Heterozygous	-
STAT3	ENST00000264657.9	Yes	2215639	2215639	p.D661Y	c.?	Haematopoietic and lymphoid	558	NS	NS	Lymphoid neoplasm	T cell large granular lymphocytic leukaemia	NS	24350896	-	Confirmed Somatic	Tumour Sample	Heterozygous	-
STAT3	ENST00000264657.9	Yes	2215640	2215640	p.D661Y	c.?	Haematopoietic and lymphoid	558	NS	NS	Lymphoid neoplasm	T cell large granular lymphocytic leukaemia	NS	24350896	-	Confirmed Somatic	Tumour Sample	Heterozygous	-
STAT3	ENST00000264657.9	Yes	2215641	2215641	p.D661Y	c.?	Haematopoietic and lymphoid	558	NS	NS	Lymphoid neoplasm	T cell large granular lymphocytic leukaemia	NS	24350896	-	Confirmed Somatic	Tumour Sample	Heterozygous	-
STAT3	ENST00000264657.9	Yes	2215642	2215642	p.D661Y	c.?	Haematopoietic and lymphoid	558	NS	NS	Lymphoid neoplasm	NK cell leukaemia	NS	24350896	-	Confirmed Somatic	Tumour Sample	Heterozygous	-
STAT3	ENST00000264657.9	Yes	2215644	2215644	p.D661Y	c.?	Haematopoietic and lymphoid	558	NS	NS	Lymphoid neoplasm	T cell large granular lymphocytic leukaemia	NS	24350896	-	Confirmed Somatic	Tumour Sample	Heterozygous	-
STAT3	ENST00000264657.9	Yes	2215645	2215645	p.D661Y	c.?	Haematopoietic and lymphoid	558	NS	NS	Lymphoid neoplasm	T cell large granular lymphocytic leukaemia	NS	24350896	-	Confirmed Somatic	Tumour Sample	Heterozygous	-
STAT3	ENST00000264657.9	Yes	2215646	2215646	p.D661Y	c.?	Haematopoietic and lymphoid	558	NS	NS	Lymphoid neoplasm	T cell large granular lymphocytic leukaemia	NS	24350896	-	Confirmed Somatic	Tumour Sample	Heterozygous	-
STAT3	ENST00000264657.9	Yes	2215647	2215647	p.D661Y	c.?	Haematopoietic and lymphoid	558	NS	NS	Lymphoid neoplasm	T cell large granular lymphocytic leukaemia	NS	24350896	-	Confirmed Somatic	Tumour Sample	Heterozygous	-
STAT3	ENST00000264657.9	Yes	2215648	2215648	p.D661Y	c.?	Haematopoietic and lymphoid	558	NS	NS	Lymphoid neoplasm	T cell large granular lymphocytic leukaemia	NS	24350896	-	Confirmed Somatic	Tumour Sample	Heterozygous	-
STAT3	ENST00000264657.9	Yes	2215650	2215650	p.D661Y	c.?	Haematopoietic and lymphoid	558	NS	NS	Lymphoid neoplasm	T cell large granular lymphocytic leukaemia	NS	24350896	-	Confirmed Somatic	Tumour Sample	Heterozygous	-
STAT3	ENST00000264657.9	Yes	2215651	2215651	p.D661Y	c.?	Haematopoietic and lymphoid	558	NS	NS	Lymphoid neoplasm	T cell large granular lymphocytic leukaemia	NS	24350896	-	Confirmed Somatic	Tumour Sample	Heterozygous	-
STAT3	ENST00000264657.9	Yes	2215652	2215652	p.D661Y	c.?	Haematopoietic and lymphoid	558	NS	NS	Lymphoid neoplasm	T cell large granular lymphocytic leukaemia	NS	24350896	-	Confirmed Somatic	Tumour Sample	Heterozygous	-
STAT3	ENST00000264657.9	Yes	2313498	2313498	p.D661Y	c.?	Haematopoietic and lymphoid	558	NS	NS	Lymphoid neoplasm	T cell large granular lymphocytic leukaemia	NS	25306898	-	Previously Reported	Tumour Sample	Unknown	-
STAT3	ENST00000264657.9	Yes	2313499	2313499	p.D661Y	c.?	Haematopoietic and lymphoid	558	NS	NS	Lymphoid neoplasm	T cell large granular lymphocytic leukaemia	NS	25306898	-	Previously Reported	Tumour Sample	Unknown	-
STAT3	ENST00000264657.9	Yes	2313500	2313500	p.D661Y	c.?	Haematopoietic and lymphoid	558	NS	NS	Lymphoid neoplasm	T cell large granular lymphocytic leukaemia	NS	25306898	-	Previously Reported	Tumour Sample	Unknown	-
STAT3	ENST00000264657.9	Yes	2313501	2313501	p.D661Y	c.?	Haematopoietic and lymphoid	558	NS	NS	Lymphoid neoplasm	T cell large granular lymphocytic leukaemia	NS	25306898	-	Previously Reported	Tumour Sample	Unknown	-
STAT3	ENST00000264657.9	Yes	2313502	2313502	p.D661Y	c.?	Haematopoietic and lymphoid	558	NS	NS	Lymphoid neoplasm	T cell large granular lymphocytic leukaemia	NS	25306898	-	Previously Reported	Tumour Sample	Unknown	-
STAT3	ENST00000264657.9	Yes	2313503	2313503	p.D661Y	c.?	Haematopoietic and lymphoid	558	NS	NS	Lymphoid neoplasm	T cell large granular lymphocytic leukaemia	NS	25306898	-	Previously Reported	Tumour Sample	Unknown	-
STAT3	ENST00000264657.9	Yes	2313504	2313504	p.D661Y	c.?	Haematopoietic and lymphoid	558	NS	NS	Lymphoid neoplasm	T cell large granular lymphocytic leukaemia	NS	25306898	-	Previously Reported	Tumour Sample	Unknown	-
STAT3	ENST00000264657.9	Yes	2313505	2313505	p.D661Y	c.?	Haematopoietic and lymphoid	558	NS	NS	Lymphoid neoplasm	T cell large granular lymphocytic leukaemia	NS	25306898	-	Previously Reported	Tumour Sample	Unknown	-
STAT3	ENST00000264657.9	Yes	2314713	2314713	p.D661Y	c.?	Haematopoietic and lymphoid	558	NS	NS	Lymphoid neoplasm	T cell large granular lymphocytic leukaemia	NS	24797340	-	Previously Reported	Tumour Sample	Unknown	-
STAT3	ENST00000264657.9	Yes	2314718	2314718	p.D661Y	c.?	Haematopoietic and lymphoid	558	NS	NS	Lymphoid neoplasm	T cell large granular lymphocytic leukaemia	NS	24797340	-	Previously Reported	Tumour Sample	Unknown	-
STAT3	ENST00000264657.9	Yes	2314719	2314719	p.D661Y	c.?	Haematopoietic and lymphoid	558	NS	NS	Lymphoid neoplasm	T cell large granular lymphocytic leukaemia	NS	24797340	-	Previously Reported	Tumour Sample	Unknown	-
STAT3	ENST00000264657.9	Yes	2314721	2314721	p.D661Y	c.?	Haematopoietic and lymphoid	558	NS	NS	Lymphoid neoplasm	T cell large granular lymphocytic leukaemia	NS	24797340	-	Previously Reported	Tumour Sample	Unknown	-
STAT3	ENST00000264657.9	Yes	2314727	2314727	p.D661Y	c.?	Haematopoietic and lymphoid	558	NS	NS	Lymphoid neoplasm	T cell large granular lymphocytic leukaemia	NS	24797340	-	Previously Reported	Tumour Sample	Unknown	-
STAT3	ENST00000264657.9	Yes	2390123	2390123	p.D661Y	c.?	Haematopoietic and lymphoid	558	Sinonasal and nasal cavity	NS	Lymphoid neoplasm	NK-T cell lymphoma	NS	25586472	-	Previously Reported	Tumour Sample	Unknown	-
STAT3	ENST00000264657.9	Yes	P299	2878088	p.D661Y	c.1981G>T	Haematopoietic and lymphoid	558	NS	NS	Lymphoid neoplasm	Diffuse large B cell lymphoma	NS	32187361	-	Previously Reported	Tumour Sample	Unknown	17:42322402..42322402
STAT3	ENST00000264657.9	Yes	08-0075-650-Post-transplant	2701845	p.D661Y	c.1981G>T	Haematopoietic and lymphoid	558	NS	NS	Lymphoid neoplasm	NS	NS	29386642	-	Previously Reported	Tumour Sample	Unknown	17:42322402..42322402
STAT3	ENST00000264657.9	Yes	08-0075-608-Post-transplant	2701835	p.D661Y	c.1981G>T	Haematopoietic and lymphoid	558	NS	NS	Lymphoid neoplasm	Diffuse large B cell lymphoma	NS	29386642	-	Previously Reported	Tumour Sample	Unknown	17:42322402..42322402
STAT3	ENST00000264657.9	Yes	08-0075-650-Pheresis	2701844	p.D661Y	c.1981G>T	Haematopoietic and lymphoid	558	NS	NS	Lymphoid neoplasm	NS	NS	29386642	-	Previously Reported	Tumour Sample	Unknown	17:42322402..42322402
STAT3	ENST00000264657.9	Yes	BIALCL_BEL2	2822949	p.D661Y	c.1981G>T	Haematopoietic and lymphoid	558	Breast	NS	Lymphoid neoplasm	Breast implant associated anaplastic large cell lymphoma invasive	ALK negative	31774495	-	Confirmed Somatic	Tumour Sample	Unknown	17:42322402..42322402
STAT3	ENST00000264657.9	Yes	MM-0318-T	2961414	p.D661Y	c.1981G>T	Haematopoietic and lymphoid	558	NS	NS	Lymphoid neoplasm	Plasma cell myeloma	NS	24434212	-	Confirmed Somatic	Tumour Sample	Heterozygous	17:42322402..42322402
STAT3	ENST00000264657.9	Yes	BIALCL_29	2822935	p.D661Y	c.1981G>T	Haematopoietic and lymphoid	558	Breast	NS	Lymphoid neoplasm	Breast implant associated anaplastic large cell lymphoma invasive	ALK negative	31774495	-	Confirmed Somatic	Tumour Sample	Unknown	17:42322402..42322402
STAT3	ENST00000264657.9	Yes	2960952	2960952	p.D661Y	c.1981G>T	Haematopoietic and lymphoid	558	Lymph node	NS	Lymphoid neoplasm	Hodgkin lymphoma	Lymphocyte depleted	29650799	-	Confirmed Somatic	Tumour Sample	Unknown	17:42322402..42322402
STAT3	ENST00000264657.9	Yes	2924334	2924334	p.D661Y	c.1981G>T	Haematopoietic and lymphoid	558	NS	NS	Lymphoid neoplasm	T cell large granular lymphocytic leukaemia	Alpha-beta	35015834	-	Previously Reported	Tumour Sample	Unknown	17:42322402..42322402
STAT3	ENST00000264657.9	Yes	2924329	2924329	p.D661Y	c.1981G>T	Haematopoietic and lymphoid	558	NS	NS	Lymphoid neoplasm	T cell large granular lymphocytic leukaemia	Gamma-delta	35015834	-	Previously Reported	Tumour Sample	Unknown	17:42322402..42322402
STAT3	ENST00000264657.9	Yes	2924328	2924328	p.D661Y	c.1981G>T	Haematopoietic and lymphoid	558	NS	NS	Lymphoid neoplasm	T cell large granular lymphocytic leukaemia	Alpha-beta	35015834	-	Previously Reported	Tumour Sample	Unknown	17:42322402..42322402
STAT3	ENST00000264657.9	Yes	2924308	2924308	p.D661Y	c.1981G>T	Haematopoietic and lymphoid	558	NS	NS	Lymphoid neoplasm	T cell large granular lymphocytic leukaemia	Alpha-beta	35015834	-	Previously Reported	Tumour Sample	Unknown	17:42322402..42322402
STAT3	ENST00000264657.9	Yes	2924307	2924307	p.D661Y	c.1981G>T	Haematopoietic and lymphoid	558	NS	NS	Lymphoid neoplasm	T cell large granular lymphocytic leukaemia	Alpha-beta	35015834	-	Previously Reported	Tumour Sample	Unknown	17:42322402..42322402
STAT3	ENST00000264657.9	Yes	2924277	2924277	p.D661Y	c.1981G>T	Haematopoietic and lymphoid	558	NS	NS	Lymphoid neoplasm	T cell large granular lymphocytic leukaemia	Alpha-beta	35015834	-	Previously Reported	Tumour Sample	Unknown	17:42322402..42322402
STAT3	ENST00000264657.9	Yes	2924275	2924275	p.D661Y	c.1981G>T	Haematopoietic and lymphoid	558	NS	NS	Lymphoid neoplasm	T cell large granular lymphocytic leukaemia	Alpha-beta	35015834	-	Previously Reported	Tumour Sample	Unknown	17:42322402..42322402
STAT3	ENST00000264657.9	Yes	2924253	2924253	p.D661Y	c.1981G>T	Haematopoietic and lymphoid	558	NS	NS	Lymphoid neoplasm	T cell large granular lymphocytic leukaemia	Alpha-beta	35015834	-	Previously Reported	Tumour Sample	Unknown	17:42322402..42322402
STAT3	ENST00000264657.9	Yes	2924250	2924250	p.D661Y	c.1981G>T	Haematopoietic and lymphoid	558	NS	NS	Lymphoid neoplasm	T cell large granular lymphocytic leukaemia	Gamma-delta	35015834	-	Previously Reported	Tumour Sample	Unknown	17:42322402..42322402
STAT3	ENST00000264657.9	Yes	2809170	2809170	p.D661Y	c.1981G>T	Haematopoietic and lymphoid	558	Extranodal	NS	Lymphoid neoplasm	NK-T cell lymphoma	NS	31394087	-	Previously Reported	Tumour Sample	Unknown	17:42322402..42322402
STAT3	ENST00000264657.9	Yes	2434066	2434066	p.D661Y	c.1981G>T	Haematopoietic and lymphoid	558	NS	NS	Lymphoid neoplasm	NK-T cell lymphoma	NS	26192917	-	Confirmed Somatic	Tumour Sample	Unknown	17:42322402..42322402
STAT3	ENST00000264657.9	Yes	2313544	2313544	p.D661Y	c.1981G>T	Haematopoietic and lymphoid	558	NS	NS	Lymphoid neoplasm	Hepatosplenic T cell lymphoma	NS	24947020	-	Previously Reported	Unknown	Unknown	17:42322402..42322402
STAT3	ENST00000264657.9	Yes	2023415	2023415	p.D661Y	c.1981G>T	Haematopoietic and lymphoid	558	Skin	NS	Lymphoid neoplasm	Anaplastic large cell lymphoma	ALK negative	23872306	-	Confirmed Somatic	Tumour Sample	Heterozygous	17:42322402..42322402
STAT3	ENST00000264657.9	Yes	1918651	1918651	p.D661Y	c.1981G>T	Haematopoietic and lymphoid	558	NS	NS	Lymphoid neoplasm	T cell large granular lymphocytic leukaemia	NS	23563237	-	Previously Reported	Tumour Sample	Unknown	17:42322402..42322402
STAT3	ENST00000264657.9	Yes	1918650	1918650	p.D661Y	c.1981G>T	Haematopoietic and lymphoid	558	NS	NS	Lymphoid neoplasm	T cell large granular lymphocytic leukaemia	NS	23563237	-	Previously Reported	Tumour Sample	Unknown	17:42322402..42322402
STAT3	ENST00000264657.9	Yes	1826972	1826972	p.D661Y	c.1981G>T	Haematopoietic and lymphoid	558	NS	NS	Lymphoid neoplasm	T cell large granular lymphocytic leukaemia	NS	23207521	-	Previously Reported	Tumour Sample	Unknown	17:42322402..42322402
STAT3	ENST00000264657.9	Yes	1826971	1826971	p.D661Y	c.1981G>T	Haematopoietic and lymphoid	558	NS	NS	Lymphoid neoplasm	T cell large granular lymphocytic leukaemia	NS	23207521	-	Previously Reported	Tumour Sample	Unknown	17:42322402..42322402
STAT3	ENST00000264657.9	Yes	1826970	1826970	p.D661Y	c.1981G>T	Haematopoietic and lymphoid	558	NS	NS	Lymphoid neoplasm	T cell large granular lymphocytic leukaemia	NS	23207521	-	Previously Reported	Tumour Sample	Unknown	17:42322402..42322402
STAT3	ENST00000264657.9	Yes	1826969	1826969	p.D661Y	c.1981G>T	Haematopoietic and lymphoid	558	NS	NS	Lymphoid neoplasm	T cell large granular lymphocytic leukaemia	NS	23207521	-	Previously Reported	Tumour Sample	Unknown	17:42322402..42322402
STAT3	ENST00000264657.9	Yes	1826968	1826968	p.D661Y	c.1981G>T	Haematopoietic and lymphoid	558	NS	NS	Lymphoid neoplasm	T cell large granular lymphocytic leukaemia	NS	23207521	-	Previously Reported	Tumour Sample	Unknown	17:42322402..42322402
STAT3	ENST00000264657.9	Yes	1826967	1826967	p.D661Y	c.1981G>T	Haematopoietic and lymphoid	558	NS	NS	Lymphoid neoplasm	T cell large granular lymphocytic leukaemia	NS	23207521	-	Previously Reported	Tumour Sample	Unknown	17:42322402..42322402
STAT3	ENST00000264657.9	Yes	1826966	1826966	p.D661Y	c.1981G>T	Haematopoietic and lymphoid	558	NS	NS	Lymphoid neoplasm	T cell large granular lymphocytic leukaemia	NS	23207521	-	Previously Reported	Tumour Sample	Unknown	17:42322402..42322402
STAT3	ENST00000264657.9	Yes	1826965	1826965	p.D661Y	c.1981G>T	Haematopoietic and lymphoid	558	NS	NS	Lymphoid neoplasm	T cell large granular lymphocytic leukaemia	NS	23207521	-	Previously Reported	Tumour Sample	Unknown	17:42322402..42322402
STAT3	ENST00000264657.9	Yes	1826964	1826964	p.D661Y	c.1981G>T	Haematopoietic and lymphoid	558	NS	NS	Lymphoid neoplasm	T cell large granular lymphocytic leukaemia	NS	23207521	-	Previously Reported	Tumour Sample	Unknown	17:42322402..42322402
STAT3	ENST00000264657.9	Yes	1826963	1826963	p.D661Y	c.1981G>T	Haematopoietic and lymphoid	558	NS	NS	Lymphoid neoplasm	T cell large granular lymphocytic leukaemia	NS	23207521	-	Previously Reported	Tumour Sample	Unknown	17:42322402..42322402
STAT3	ENST00000264657.9	Yes	1826962	1826962	p.D661Y	c.1981G>T	Haematopoietic and lymphoid	558	NS	NS	Lymphoid neoplasm	T cell large granular lymphocytic leukaemia	NS	23207521	-	Previously Reported	Tumour Sample	Unknown	17:42322402..42322402
STAT3	ENST00000264657.9	Yes	1826961	1826961	p.D661Y	c.1981G>T	Haematopoietic and lymphoid	558	NS	NS	Lymphoid neoplasm	T cell large granular lymphocytic leukaemia	NS	23207521	-	Previously Reported	Tumour Sample	Heterozygous	17:42322402..42322402
STAT3	ENST00000264657.9	Yes	1823926	1823926	p.D661Y	c.1981G>T	Haematopoietic and lymphoid	558	NS	NS	Lymphoid neoplasm	T cell large granular lymphocytic leukaemia	NS	22859607	-	Confirmed Somatic	Tumour Sample	Heterozygous	17:42322402..42322402
STAT3	ENST00000264657.9	Yes	1823925	1823925	p.D661Y	c.1981G>T	Haematopoietic and lymphoid	558	NS	NS	Lymphoid neoplasm	T cell large granular lymphocytic leukaemia	NS	22859607	-	Confirmed Somatic	Tumour Sample	Heterozygous	17:42322402..42322402
STAT3	ENST00000264657.9	Yes	1823922	1823922	p.D661Y	c.1981G>T	Haematopoietic and lymphoid	558	NS	NS	Lymphoid neoplasm	NK cell leukaemia	NS	22859607	-	Confirmed Somatic	Tumour Sample	Heterozygous	17:42322402..42322402
STAT3	ENST00000264657.9	Yes	1823921	1823921	p.D661Y	c.1981G>T	Haematopoietic and lymphoid	558	NS	NS	Lymphoid neoplasm	NK cell leukaemia	NS	22859607	-	Confirmed Somatic	Tumour Sample	Heterozygous	17:42322402..42322402
STAT3	ENST00000264657.9	Yes	1823920	1823920	p.D661Y	c.1981G>T	Haematopoietic and lymphoid	558	NS	NS	Lymphoid neoplasm	NK cell leukaemia	NS	22859607	-	Confirmed Somatic	Tumour Sample	Heterozygous	17:42322402..42322402
STAT3	ENST00000264657.9	Yes	1823919	1823919	p.D661Y	c.1981G>T	Haematopoietic and lymphoid	558	NS	NS	Lymphoid neoplasm	NK cell leukaemia	NS	22859607	-	Confirmed Somatic	Tumour Sample	Heterozygous	17:42322402..42322402
STAT3	ENST00000264657.9	Yes	1823918	1823918	p.D661Y	c.1981G>T	Haematopoietic and lymphoid	558	NS	NS	Lymphoid neoplasm	NK cell leukaemia	NS	22859607	-	Confirmed Somatic	Tumour Sample	Heterozygous	17:42322402..42322402
STAT3	ENST00000264657.9	Yes	1823917	1823917	p.D661Y	c.1981G>T	Haematopoietic and lymphoid	558	NS	NS	Lymphoid neoplasm	NK cell leukaemia	NS	22859607	-	Confirmed Somatic	Tumour Sample	Heterozygous	17:42322402..42322402
STAT3	ENST00000264657.9	Yes	1823907	1823907	p.D661Y	c.1981G>T	Haematopoietic and lymphoid	558	NS	NS	Lymphoid neoplasm	T cell large granular lymphocytic leukaemia	NS	22859607	-	Confirmed Somatic	Tumour Sample	Heterozygous	17:42322402..42322402
STAT3	ENST00000264657.9	Yes	1823906	1823906	p.D661Y	c.1981G>T	Haematopoietic and lymphoid	558	NS	NS	Lymphoid neoplasm	T cell large granular lymphocytic leukaemia	NS	22859607	-	Confirmed Somatic	Tumour Sample	Heterozygous	17:42322402..42322402
STAT3	ENST00000264657.9	Yes	1823905	1823905	p.D661Y	c.1981G>T	Haematopoietic and lymphoid	558	NS	NS	Lymphoid neoplasm	T cell large granular lymphocytic leukaemia	NS	22859607	-	Confirmed Somatic	Tumour Sample	Heterozygous	17:42322402..42322402
STAT3	ENST00000264657.9	Yes	1823904	1823904	p.D661Y	c.1981G>T	Haematopoietic and lymphoid	558	NS	NS	Lymphoid neoplasm	T cell large granular lymphocytic leukaemia	NS	22859607	-	Confirmed Somatic	Tumour Sample	Heterozygous	17:42322402..42322402
STAT3	ENST00000264657.9	Yes	1823903	1823903	p.D661Y	c.1981G>T	Haematopoietic and lymphoid	558	NS	NS	Lymphoid neoplasm	T cell large granular lymphocytic leukaemia	NS	22859607	-	Confirmed Somatic	Tumour Sample	Heterozygous	17:42322402..42322402
STAT3	ENST00000264657.9	Yes	1823902	1823902	p.D661Y	c.1981G>T	Haematopoietic and lymphoid	558	NS	NS	Lymphoid neoplasm	T cell large granular lymphocytic leukaemia	NS	22859607	-	Confirmed Somatic	Tumour Sample	Heterozygous	17:42322402..42322402
STAT3	ENST00000264657.9	Yes	1823901	1823901	p.D661Y	c.1981G>T	Haematopoietic and lymphoid	558	NS	NS	Lymphoid neoplasm	T cell large granular lymphocytic leukaemia	NS	22859607	-	Confirmed Somatic	Tumour Sample	Heterozygous	17:42322402..42322402
STAT3	ENST00000264657.9	Yes	1823900	1823900	p.D661Y	c.1981G>T	Haematopoietic and lymphoid	558	NS	NS	Lymphoid neoplasm	T cell large granular lymphocytic leukaemia	NS	22859607	-	Confirmed Somatic	Tumour Sample	Heterozygous	17:42322402..42322402
STAT3	ENST00000264657.9	Yes	1823899	1823899	p.D661Y	c.1981G>T	Haematopoietic and lymphoid	558	NS	NS	Lymphoid neoplasm	T cell large granular lymphocytic leukaemia	NS	22859607	-	Confirmed Somatic	Tumour Sample	Heterozygous	17:42322402..42322402
STAT3	ENST00000264657.9	Yes	1823898	1823898	p.D661Y	c.1981G>T	Haematopoietic and lymphoid	558	NS	NS	Lymphoid neoplasm	T cell large granular lymphocytic leukaemia	NS	22859607	-	Confirmed Somatic	Tumour Sample	Heterozygous	17:42322402..42322402
STAT3	ENST00000264657.9	Yes	1823897	1823897	p.D661Y	c.1981G>T	Haematopoietic and lymphoid	558	NS	NS	Lymphoid neoplasm	T cell large granular lymphocytic leukaemia	NS	22859607	-	Confirmed Somatic	Tumour Sample	Heterozygous	17:42322402..42322402
STAT3	ENST00000264657.9	Yes	1811085	1811085	p.D661Y	c.1981G>T	Haematopoietic and lymphoid	558	NS	NS	Lymphoid neoplasm	T cell large granular lymphocytic leukaemia	NS	22591296	-	Previously Reported	Tumour Sample	Heterozygous	17:42322402..42322402
STAT3	ENST00000264657.9	Yes	BALCL9	2814280	p.D661Y	c.1981G>T	Haematopoietic and lymphoid	558	Breast	NS	Lymphoid neoplasm	Breast implant associated anaplastic large cell lymphoma	ALK negative	30546832	-	Previously Reported	Tumour Sample	Unknown	17:42322402..42322402
STAT3	ENST00000264657.9	Yes	BALCL5	2814276	p.D661Y	c.1981G>T	Haematopoietic and lymphoid	558	Breast	NS	Lymphoid neoplasm	Breast implant associated anaplastic large cell lymphoma	ALK negative	30546832	-	Previously Reported	Tumour Sample	Unknown	17:42322402..42322402
STAT3	ENST00000264657.9	Yes	BALCL1	2814272	p.D661Y	c.1981G>T	Haematopoietic and lymphoid	558	Breast	NS	Lymphoid neoplasm	Breast implant associated anaplastic large cell lymphoma	ALK negative	30546832	-	Previously Reported	Tumour Sample	Unknown	17:42322402..42322402
STAT3	ENST00000264657.9	Yes	ATL310	2488907	p.D661Y	c.1981G>T	Haematopoietic and lymphoid	558	NS	NS	Lymphoid neoplasm	Adult T cell lymphoma-leukaemia	NS	26437031	-	Confirmed Somatic	Unknown	Unknown	17:42322402..42322402
STAT3	ENST00000264657.9	Yes	ATL298	2488895	p.D661Y	c.1981G>T	Haematopoietic and lymphoid	558	NS	NS	Lymphoid neoplasm	Adult T cell lymphoma-leukaemia	NS	26437031	-	Confirmed Somatic	Unknown	Unknown	17:42322402..42322402
STAT3	ENST00000264657.9	Yes	ATL288	2488886	p.D661Y	c.1981G>T	Haematopoietic and lymphoid	558	NS	NS	Lymphoid neoplasm	Adult T cell lymphoma-leukaemia	NS	26437031	-	Confirmed Somatic	Unknown	Unknown	17:42322402..42322402
STAT3	ENST00000264657.9	Yes	ATL266	2488864	p.D661Y	c.1981G>T	Haematopoietic and lymphoid	558	NS	NS	Lymphoid neoplasm	Adult T cell lymphoma-leukaemia	NS	26437031	-	Confirmed Somatic	Unknown	Unknown	17:42322402..42322402
STAT3	ENST00000264657.9	Yes	ATL259	2488857	p.D661Y	c.1981G>T	Haematopoietic and lymphoid	558	NS	NS	Lymphoid neoplasm	Adult T cell lymphoma-leukaemia	NS	26437031	-	Confirmed Somatic	Unknown	Unknown	17:42322402..42322402
STAT3	ENST00000264657.9	Yes	ATL257	2488855	p.D661Y	c.1981G>T	Haematopoietic and lymphoid	558	NS	NS	Lymphoid neoplasm	Adult T cell lymphoma-leukaemia	NS	26437031	-	Confirmed Somatic	Unknown	Unknown	17:42322402..42322402
STAT3	ENST00000264657.9	Yes	ATL252	2488850	p.D661Y	c.1981G>T	Haematopoietic and lymphoid	558	NS	NS	Lymphoid neoplasm	Adult T cell lymphoma-leukaemia	NS	26437031	-	Confirmed Somatic	Unknown	Unknown	17:42322402..42322402
STAT3	ENST00000264657.9	Yes	ATL230	2488829	p.D661Y	c.1981G>T	Haematopoietic and lymphoid	558	NS	NS	Lymphoid neoplasm	Adult T cell lymphoma-leukaemia	NS	26437031	-	Confirmed Somatic	Unknown	Unknown	17:42322402..42322402
STAT3	ENST00000264657.9	Yes	ATL221	2488820	p.D661Y	c.1981G>T	Haematopoietic and lymphoid	558	NS	NS	Lymphoid neoplasm	Adult T cell lymphoma-leukaemia	NS	26437031	-	Confirmed Somatic	Unknown	Unknown	17:42322402..42322402
STAT3	ENST00000264657.9	Yes	ATL183	2488806	p.D661Y	c.1981G>T	Haematopoietic and lymphoid	558	NS	NS	Lymphoid neoplasm	Adult T cell lymphoma-leukaemia	NS	26437031	-	Confirmed Somatic	Unknown	Unknown	17:42322402..42322402
STAT3	ENST00000264657.9	Yes	ATL173	2488796	p.D661Y	c.1981G>T	Haematopoietic and lymphoid	558	NS	NS	Lymphoid neoplasm	Adult T cell lymphoma-leukaemia	NS	26437031	-	Confirmed Somatic	Unknown	Unknown	17:42322402..42322402
STAT3	ENST00000264657.9	Yes	ATL172	2488795	p.D661Y	c.1981G>T	Haematopoietic and lymphoid	558	NS	NS	Lymphoid neoplasm	Adult T cell lymphoma-leukaemia	NS	26437031	-	Confirmed Somatic	Unknown	Unknown	17:42322402..42322402
STAT3	ENST00000264657.9	Yes	ATL165	2488788	p.D661Y	c.1981G>T	Haematopoietic and lymphoid	558	NS	NS	Lymphoid neoplasm	Adult T cell lymphoma-leukaemia	NS	26437031	-	Confirmed Somatic	Unknown	Unknown	17:42322402..42322402
STAT3	ENST00000264657.9	Yes	ATL162	2488785	p.D661Y	c.1981G>T	Haematopoietic and lymphoid	558	NS	NS	Lymphoid neoplasm	Adult T cell lymphoma-leukaemia	NS	26437031	-	Confirmed Somatic	Unknown	Unknown	17:42322402..42322402
STAT3	ENST00000264657.9	Yes	ATL154	2488777	p.D661Y	c.1981G>T	Haematopoietic and lymphoid	558	NS	NS	Lymphoid neoplasm	Adult T cell lymphoma-leukaemia	NS	26437031	-	Confirmed Somatic	Unknown	Unknown	17:42322402..42322402
STAT3	ENST00000264657.9	Yes	ATL146	2488771	p.D661Y	c.1981G>T	Haematopoietic and lymphoid	558	NS	NS	Lymphoid neoplasm	Adult T cell lymphoma-leukaemia	NS	26437031	-	Confirmed Somatic	Unknown	Unknown	17:42322402..42322402
STAT3	ENST00000264657.9	Yes	ATL117	2488745	p.D661Y	c.1981G>T	Haematopoietic and lymphoid	558	NS	NS	Lymphoid neoplasm	Adult T cell lymphoma-leukaemia	NS	26437031	-	Confirmed Somatic	Unknown	Unknown	17:42322402..42322402
STAT3	ENST00000264657.9	Yes	ATL084	2488707	p.D661Y	c.1981G>T	Haematopoietic and lymphoid	558	NS	NS	Lymphoid neoplasm	Adult T cell lymphoma-leukaemia	NS	26437031	-	Confirmed Somatic	Unknown	Unknown	17:42322402..42322402
STAT3	ENST00000264657.9	Yes	ATL049	2488676	p.D661Y	c.1981G>T	Haematopoietic and lymphoid	558	NS	NS	Lymphoid neoplasm	Adult T cell lymphoma-leukaemia	NS	26437031	-	Confirmed Somatic	Unknown	Unknown	17:42322402..42322402
STAT3	ENST00000264657.9	Yes	ATL047	2488674	p.D661Y	c.1981G>T	Haematopoietic and lymphoid	558	NS	NS	Lymphoid neoplasm	Adult T cell lymphoma-leukaemia	NS	26437031	-	Confirmed Somatic	Unknown	Unknown	17:42322402..42322402
STAT3	ENST00000264657.9	Yes	ATL010	2488638	p.D661Y	c.1981G>T	Haematopoietic and lymphoid	558	NS	NS	Lymphoid neoplasm	Adult T cell lymphoma-leukaemia	NS	26437031	-	Confirmed Somatic	Unknown	Unknown	17:42322402..42322402
STAT3	ENST00000264657.9	Yes	SNK-6	2785206	p.D661Y	c.1981G>T	Haematopoietic and lymphoid	558	Sinonasal and nasal cavity	NS	Lymphoid neoplasm	NK-T cell lymphoma	NS	29674644	-	Previously Reported	Cultured	Unknown	17:42322402..42322402
STAT3	ENST00000264657.9	Yes	P338	2878127	p.D661Y	c.1981G>T	Haematopoietic and lymphoid	558	NS	NS	Lymphoid neoplasm	Diffuse large B cell lymphoma	NS	32187361	-	Previously Reported	Tumour Sample	Unknown	17:42322402..42322402
STAT3	ENST00000264657.9	Yes	TCGA-RQ-AAAT-01	2457244	p.E616G	c.1847A>G	Haematopoietic and lymphoid	558	NS	NS	Lymphoid neoplasm	Diffuse large B cell lymphoma	NS	-	632	Confirmed Somatic	Tumour Sample	Unknown	17:42323045..42323045
STAT3	ENST00000264657.9	Yes	TCGA-D3-A2JK-06	2121520	p.H81=	c.243C>T	Skin	118	NS	NS	Malignant melanoma	NS	NS	-	540	Confirmed Somatic	Unknown	Unknown	17:42346599..42346599
STAT3	ENST00000264657.9	Yes	NKYS	2390119	p.Y640F	c.?	Haematopoietic and lymphoid	558	Sinonasal and nasal cavity	NS	Lymphoid neoplasm	NK-T cell lymphoma	NS	25586472	-	Previously Reported	Cultured	Unknown	-
STAT3	ENST00000264657.9	Yes	P-0010460-T01-IM5	2726193	p.E616del	c.1847_1849del	Haematopoietic and lymphoid	558	Lymph node	NS	Lymphoid neoplasm	Diffuse large B cell lymphoma	NS	28481359	-	Previously Reported	Tumour Sample	Heterozygous	17:42323046..42323048
STAT3	ENST00000264657.9	Yes	1811091	1811091	p.N647I	c.?	Haematopoietic and lymphoid	558	NS	NS	Lymphoid neoplasm	T cell large granular lymphocytic leukaemia	NS	22591296	-	Variant of unknown origin	Tumour Sample	Unknown	-
STAT3	ENST00000264657.9	Yes	2777229	2777229	p.S614R	c.?	Haematopoietic and lymphoid	558	NS	NS	Lymphoid neoplasm	NK-T cell lymphoma	NS	26192917	-	Confirmed Somatic	Tumour Sample	Unknown	-
STAT3	ENST00000264657.9	Yes	2777288	2777288	p.S614R	c.?	Haematopoietic and lymphoid	558	NS	NS	Lymphoid neoplasm	NK-T cell lymphoma	NS	26192917	-	Confirmed Somatic	Tumour Sample	Unknown	-
STAT3	ENST00000264657.9	Yes	P520	2878309	p.S614R	c.1840A>C	Haematopoietic and lymphoid	558	NS	NS	Lymphoid neoplasm	Diffuse large B cell lymphoma	NS	32187361	-	Previously Reported	Tumour Sample	Unknown	17:42323052..42323052
STAT3	ENST00000264657.9	Yes	P-0007406-T01-IM5	2723743	p.S614R	c.1840A>C	Haematopoietic and lymphoid	558	Spleen	NS	Lymphoid neoplasm	Diffuse large B cell lymphoma	NS	28481359	-	Confirmed Somatic	Tumour Sample	Heterozygous	17:42323052..42323052
STAT3	ENST00000264657.9	Yes	tumor_4108992	2385483	p.S614R	c.1840A>C	Haematopoietic and lymphoid	558	NS	NS	Lymphoid neoplasm	NS	NS	-	440	Confirmed Somatic	Tumour Sample	Unknown	17:42323052..42323052
STAT3	ENST00000264657.9	Yes	BIALCL_21	2822930	p.S614R	c.1840A>C	Haematopoietic and lymphoid	558	Breast	NS	Lymphoid neoplasm	Breast implant associated anaplastic large cell lymphoma in situ	ALK negative	31774495	-	Confirmed Somatic	Tumour Sample	Unknown	17:42323052..42323052
STAT3	ENST00000264657.9	Yes	BIALCL_10	2822921	p.S614R	c.1840A>C	Haematopoietic and lymphoid	558	Breast	NS	Lymphoid neoplasm	Breast implant associated anaplastic large cell lymphoma invasive	ALK negative	31774495	-	Previously Reported	Tumour Sample	Unknown	17:42323052..42323052
STAT3	ENST00000264657.9	Yes	2814447	2814447	p.S614R	c.1840A>C	Haematopoietic and lymphoid	558	Breast	NS	Lymphoid neoplasm	Breast implant associated anaplastic large cell lymphoma in situ	ALK negative	29637270	-	Previously Reported	Tumour Sample	Unknown	17:42323052..42323052
STAT3	ENST00000264657.9	Yes	2814446	2814446	p.S614R	c.1840A>C	Haematopoietic and lymphoid	558	Breast	NS	Lymphoid neoplasm	Breast implant associated anaplastic large cell lymphoma	ALK negative	29637270	-	Previously Reported	Tumour Sample	Unknown	17:42323052..42323052
STAT3	ENST00000264657.9	Yes	2810470	2810470	p.S614R	c.1840A>C	Haematopoietic and lymphoid	558	Breast	NS	Lymphoid neoplasm	Breast implant associated anaplastic large cell lymphoma	ALK negative	27859003	-	Confirmed Somatic	Tumour Sample	Unknown	17:42323052..42323052
STAT3	ENST00000264657.9	Yes	2810465	2810465	p.S614R	c.1840A>C	Haematopoietic and lymphoid	558	Breast	NS	Lymphoid neoplasm	Breast implant associated anaplastic large cell lymphoma in situ	ALK negative	27198716	-	Confirmed Somatic	Tumour Sample	Unknown	17:42323052..42323052
STAT3	ENST00000264657.9	Yes	2810463	2810463	p.S614R	c.1840A>C	Haematopoietic and lymphoid	558	Breast	NS	Lymphoid neoplasm	Breast implant associated anaplastic large cell lymphoma	ALK negative	31321184	-	Confirmed Somatic	Tumour Sample	Heterozygous	17:42323052..42323052
STAT3	ENST00000264657.9	Yes	ATL303	2488900	p.S614R	c.1840A>C	Haematopoietic and lymphoid	558	NS	NS	Lymphoid neoplasm	Adult T cell lymphoma-leukaemia	NS	26437031	-	Confirmed Somatic	Unknown	Unknown	17:42323052..42323052
STAT3	ENST00000264657.9	Yes	ATL292	2488889	p.S614R	c.1840A>C	Haematopoietic and lymphoid	558	NS	NS	Lymphoid neoplasm	Adult T cell lymphoma-leukaemia	NS	26437031	-	Confirmed Somatic	Unknown	Unknown	17:42323052..42323052
STAT3	ENST00000264657.9	Yes	ATL151	2488775	p.S614R	c.1840A>C	Haematopoietic and lymphoid	558	NS	NS	Lymphoid neoplasm	Adult T cell lymphoma-leukaemia	NS	26437031	-	Confirmed Somatic	Unknown	Unknown	17:42323052..42323052
STAT3	ENST00000264657.9	Yes	ATL147	2488772	p.S614R	c.1840A>C	Haematopoietic and lymphoid	558	NS	NS	Lymphoid neoplasm	Adult T cell lymphoma-leukaemia	NS	26437031	-	Confirmed Somatic	Unknown	Unknown	17:42323052..42323052
STAT3	ENST00000264657.9	Yes	ATL093	2488723	p.S614R	c.1840A>C	Haematopoietic and lymphoid	558	NS	NS	Lymphoid neoplasm	Adult T cell lymphoma-leukaemia	NS	26437031	-	Confirmed Somatic	Unknown	Unknown	17:42323052..42323052
STAT3	ENST00000264657.9	Yes	ATL023	2488651	p.S614R	c.1840A>C	Haematopoietic and lymphoid	558	NS	NS	Lymphoid neoplasm	Adult T cell lymphoma-leukaemia	NS	26437031	-	Confirmed Somatic	Unknown	Unknown	17:42323052..42323052
STAT3	ENST00000264657.9	Yes	P-0007752-T01-IM5	2723996	p.S614R	c.1842C>A	Haematopoietic and lymphoid	558	Lymph node	NS	Lymphoid neoplasm	Diffuse large B cell lymphoma	NS	28481359	-	Previously Reported	Tumour Sample	Heterozygous	17:42323050..42323050
STAT3	ENST00000264657.9	Yes	tumor_4177842	2634766	p.S614R	c.1842C>A	Haematopoietic and lymphoid	558	NS	NS	Lymphoid neoplasm	NS	NS	-	440	Confirmed Somatic	Tumour Sample	Unknown	17:42323050..42323050
STAT3	ENST00000264657.9	Yes	BALCL10	2814281	p.S614R	c.1842C>A	Haematopoietic and lymphoid	558	Breast	NS	Lymphoid neoplasm	Breast implant associated anaplastic large cell lymphoma	ALK negative	30546832	-	Previously Reported	Tumour Sample	Unknown	17:42323050..42323050
STAT3	ENST00000264657.9	Yes	ATL326	2488923	p.S614R	c.1842C>A	Haematopoietic and lymphoid	558	NS	NS	Lymphoid neoplasm	Adult T cell lymphoma-leukaemia	NS	26437031	-	Confirmed Somatic	Unknown	Unknown	17:42323050..42323050
STAT3	ENST00000264657.9	Yes	ATL176	2488799	p.S614R	c.1842C>A	Haematopoietic and lymphoid	558	NS	NS	Lymphoid neoplasm	Adult T cell lymphoma-leukaemia	NS	26437031	-	Confirmed Somatic	Unknown	Unknown	17:42323050..42323050
STAT3	ENST00000264657.9	Yes	ATL138	2488763	p.S614R	c.1842C>A	Haematopoietic and lymphoid	558	NS	NS	Lymphoid neoplasm	Adult T cell lymphoma-leukaemia	NS	26437031	-	Confirmed Somatic	Unknown	Unknown	17:42323050..42323050
STAT3	ENST00000264657.9	Yes	ATL090	2488713	p.S614R	c.1842C>A	Haematopoietic and lymphoid	558	NS	NS	Lymphoid neoplasm	Adult T cell lymphoma-leukaemia	NS	26437031	-	Confirmed Somatic	Unknown	Unknown	17:42323050..42323050
STAT3	ENST00000264657.9	Yes	80	2222662	p.S614R	c.1842C>G	Haematopoietic and lymphoid	558	NS	NS	Lymphoid neoplasm	Angioimmunoblastic T cell lymphoma	NS	24345752	-	Confirmed Somatic	Tumour Sample	Unknown	17:42323050..42323050
STAT3	ENST00000264657.9	Yes	08-0075-031-Pheresis	2701794	p.S614R	c.1842C>G	Haematopoietic and lymphoid	558	NS	NS	Lymphoid neoplasm	Diffuse large B cell lymphoma	NS	29386642	-	Previously Reported	Tumour Sample	Unknown	17:42323050..42323050
STAT3	ENST00000264657.9	Yes	TCGA-VB-A8QN-01	2269869	p.S614R	c.1842C>G	Haematopoietic and lymphoid	558	NS	NS	Lymphoid neoplasm	Diffuse large B cell lymphoma	NS	-	632	Confirmed Somatic	Unknown	Unknown	17:42323050..42323050
STAT3	ENST00000264657.9	Yes	DLBCL-PatientB	1629903	p.S614R	c.1842C>G	Haematopoietic and lymphoid	558	Lymph node	NS	Lymphoid neoplasm	Diffuse large B cell lymphoma	NS	21796119	-	Confirmed Somatic	Tumour Sample	Unknown	17:42323050..42323050
STAT3	ENST00000264657.9	Yes	BIALCL_32	2822938	p.S614R	c.1842C>G	Haematopoietic and lymphoid	558	Breast	NS	Lymphoid neoplasm	Breast implant associated anaplastic large cell lymphoma in situ	ALK negative	31774495	-	Confirmed Somatic	Tumour Sample	Unknown	17:42323050..42323050
STAT3	ENST00000264657.9	Yes	BIALCL_28	2822934	p.S614R	c.1842C>G	Haematopoietic and lymphoid	558	Breast	NS	Lymphoid neoplasm	Breast implant associated anaplastic large cell lymphoma invasive	ALK negative	31774495	-	Confirmed Somatic	Tumour Sample	Unknown	17:42323050..42323050
STAT3	ENST00000264657.9	Yes	BIALCL_19	2822929	p.S614R	c.1842C>G	Haematopoietic and lymphoid	558	Breast	NS	Lymphoid neoplasm	Breast implant associated anaplastic large cell lymphoma invasive	ALK negative	31774495	-	Confirmed Somatic	Tumour Sample	Unknown	17:42323050..42323050
STAT3	ENST00000264657.9	Yes	13-00023	2930433	p.S614R	c.1842C>G	Haematopoietic and lymphoid	558	NS	NS	Haematopoietic neoplasm	Myelodysplastic syndrome	NS	31366621	-	Previously Reported	Tumour Sample	Unknown	17:42323050..42323050
STAT3	ENST00000264657.9	Yes	2905765	2905765	p.S614R	c.1842C>G	Haematopoietic and lymphoid	558	Breast	NS	Lymphoid neoplasm	Breast implant associated anaplastic large cell lymphoma	ALK negative	33660353	-	Confirmed Somatic	Tumour Sample	Unknown	17:42323050..42323050
STAT3	ENST00000264657.9	Yes	2814235	2814235	p.S614R	c.1842C>G	Haematopoietic and lymphoid	558	Breast	NS	Lymphoid neoplasm	Breast implant associated anaplastic large cell lymphoma	ALK negative	29921615	-	Previously Reported	Tumour Sample	Unknown	17:42323050..42323050
STAT3	ENST00000264657.9	Yes	2689650	2689650	p.S614R	c.1842C>G	Haematopoietic and lymphoid	558	Breast	NS	Lymphoid neoplasm	Peripheral T cell lymphoma unspecified	NS	27203213	-	Confirmed Somatic	Tumour Sample	Unknown	17:42323050..42323050
STAT3	ENST00000264657.9	Yes	2542723	2542723	p.S614R	c.1842C>G	Haematopoietic and lymphoid	558	Sinonasal and nasal cavity	NS	Lymphoid neoplasm	NK-T cell lymphoma	NS	26773734	-	Confirmed Somatic	Tumour Sample	Unknown	17:42323050..42323050
STAT3	ENST00000264657.9	Yes	1823881	1823881	p.S614R	c.1842C>G	Haematopoietic and lymphoid	558	NS	NS	Lymphoid neoplasm	T cell large granular lymphocytic leukaemia	NS	22859607	-	Confirmed Somatic	Tumour Sample	Heterozygous	17:42323050..42323050
STAT3	ENST00000264657.9	Yes	1823880	1823880	p.S614R	c.1842C>G	Haematopoietic and lymphoid	558	NS	NS	Lymphoid neoplasm	T cell large granular lymphocytic leukaemia	NS	22859607	-	Confirmed Somatic	Tumour Sample	Heterozygous	17:42323050..42323050
STAT3	ENST00000264657.9	Yes	1823879	1823879	p.S614R	c.1842C>G	Haematopoietic and lymphoid	558	NS	NS	Lymphoid neoplasm	T cell large granular lymphocytic leukaemia	NS	22859607	-	Confirmed Somatic	Tumour Sample	Heterozygous	17:42323050..42323050
STAT3	ENST00000264657.9	Yes	ATL356	2488952	p.S614R	c.1842C>G	Haematopoietic and lymphoid	558	NS	NS	Lymphoid neoplasm	Adult T cell lymphoma-leukaemia	NS	26437031	-	Confirmed Somatic	Unknown	Unknown	17:42323050..42323050
STAT3	ENST00000264657.9	Yes	ATL262	2488860	p.S614R	c.1842C>G	Haematopoietic and lymphoid	558	NS	NS	Lymphoid neoplasm	Adult T cell lymphoma-leukaemia	NS	26437031	-	Confirmed Somatic	Unknown	Unknown	17:42323050..42323050
STAT3	ENST00000264657.9	Yes	ATL178	2488801	p.S614R	c.1842C>G	Haematopoietic and lymphoid	558	NS	NS	Lymphoid neoplasm	Adult T cell lymphoma-leukaemia	NS	26437031	-	Confirmed Somatic	Unknown	Unknown	17:42323050..42323050
STAT3	ENST00000264657.9	Yes	ATL106	2488734	p.S614R	c.1842C>G	Haematopoietic and lymphoid	558	NS	NS	Lymphoid neoplasm	Adult T cell lymphoma-leukaemia	NS	26437031	-	Confirmed Somatic	Unknown	Unknown	17:42323050..42323050
STAT3	ENST00000264657.9	Yes	P523	2878312	p.S614R	c.1842C>G	Haematopoietic and lymphoid	558	Mediastinum	NS	Lymphoid neoplasm	Primary mediastinal diffuse large B cell lymphoma	NS	32187361	-	Previously Reported	Tumour Sample	Unknown	17:42323050..42323050
STAT3	ENST00000264657.9	Yes	TLBR_1	2814460	p.S614R	c.?	Haematopoietic and lymphoid	558	Breast	NS	Lymphoid neoplasm	Breast implant associated anaplastic large cell lymphoma	ALK negative	28356514	-	Previously Reported	Cultured	Unknown	-
STAT3	ENST00000264657.9	Yes	2066077	2066077	p.S614R	c.?	Haematopoietic and lymphoid	558	NS	NS	Lymphoid neoplasm	T cell large granular lymphocytic leukaemia	NS	24283217	-	Previously Reported	Unknown	Heterozygous	-
STAT3	ENST00000264657.9	Yes	TCGA-FP-7998-01	2198131	p.S614R	c.1840A>C	Stomach	25	NS	NS	Carcinoma	Adenocarcinoma	NS	-	541	Confirmed Somatic	Unknown	Unknown	17:42323052..42323052
STAT3	ENST00000264657.9	Yes	2313508	2313508	p.N647I	c.?	Haematopoietic and lymphoid	558	NS	NS	Lymphoid neoplasm	T cell large granular lymphocytic leukaemia	NS	25306898	-	Variant of unknown origin	Tumour Sample	Unknown	-
STAT3	ENST00000264657.9	Yes	2313509	2313509	p.N647I	c.?	Haematopoietic and lymphoid	558	NS	NS	Lymphoid neoplasm	T cell large granular lymphocytic leukaemia	NS	25306898	-	Variant of unknown origin	Tumour Sample	Unknown	-
STAT3	ENST00000264657.9	Yes	2313510	2313510	p.N647I	c.?	Haematopoietic and lymphoid	558	NS	NS	Lymphoid neoplasm	T cell large granular lymphocytic leukaemia	NS	25306898	-	Variant of unknown origin	Tumour Sample	Unknown	-
STAT3	ENST00000264657.9	Yes	P799	2878588	p.N647I	c.1940A>T	Haematopoietic and lymphoid	558	NS	NS	Lymphoid neoplasm	Diffuse large B cell lymphoma	NS	32187361	-	Previously Reported	Tumour Sample	Unknown	17:42322443..42322443
STAT3	ENST00000264657.9	Yes	TNKTL13	2634805	p.N647I	c.1940A>T	Haematopoietic and lymphoid	558	NS	NS	Lymphoid neoplasm	NK-T cell lymphoma	NS	-	673	Confirmed Somatic	Tumour Sample	Unknown	17:42322443..42322443
STAT3	ENST00000264657.9	Yes	2955858	2955858	p.N647I	c.1940A>T	Haematopoietic and lymphoid	558	NS	NS	Haematopoietic neoplasm	Acute myeloid leukaemia therapy related	NS	37102976	-	Previously Reported	Tumour Sample	Unknown	17:42322443..42322443
STAT3	ENST00000264657.9	Yes	2924317	2924317	p.N647I	c.1940A>T	Haematopoietic and lymphoid	558	NS	NS	Lymphoid neoplasm	T cell large granular lymphocytic leukaemia	Alpha-beta	35015834	-	Previously Reported	Tumour Sample	Unknown	17:42322443..42322443
STAT3	ENST00000264657.9	Yes	2924304	2924304	p.N647I	c.1940A>T	Haematopoietic and lymphoid	558	NS	NS	Lymphoid neoplasm	T cell large granular lymphocytic leukaemia	Alpha-beta	35015834	-	Previously Reported	Tumour Sample	Unknown	17:42322443..42322443
STAT3	ENST00000264657.9	Yes	2924279	2924279	p.N647I	c.1940A>T	Haematopoietic and lymphoid	558	NS	NS	Lymphoid neoplasm	T cell large granular lymphocytic leukaemia	Alpha-beta	35015834	-	Previously Reported	Tumour Sample	Unknown	17:42322443..42322443
STAT3	ENST00000264657.9	Yes	2924262	2924262	p.N647I	c.1940A>T	Haematopoietic and lymphoid	558	NS	NS	Lymphoid neoplasm	T cell large granular lymphocytic leukaemia	Alpha-beta	35015834	-	Previously Reported	Tumour Sample	Unknown	17:42322443..42322443
STAT3	ENST00000264657.9	Yes	2924260	2924260	p.N647I	c.1940A>T	Haematopoietic and lymphoid	558	NS	NS	Lymphoid neoplasm	T cell large granular lymphocytic leukaemia	Alpha-beta	35015834	-	Previously Reported	Tumour Sample	Unknown	17:42322443..42322443
STAT3	ENST00000264657.9	Yes	2924239	2924239	p.N647I	c.1940A>T	Haematopoietic and lymphoid	558	NS	NS	Lymphoid neoplasm	T cell large granular lymphocytic leukaemia	Alpha-beta	35015834	-	Previously Reported	Tumour Sample	Unknown	17:42322443..42322443
STAT3	ENST00000264657.9	Yes	1918592	1918592	p.N647I	c.1940A>T	Haematopoietic and lymphoid	558	Pleura	NS	Lymphoid neoplasm	Anaplastic large cell lymphoma	ALK negative	23563237	-	Previously Reported	Tumour Sample	Unknown	17:42322443..42322443
STAT3	ENST00000264657.9	Yes	1826978	1826978	p.N647I	c.1940A>T	Haematopoietic and lymphoid	558	NS	NS	Lymphoid neoplasm	T cell large granular lymphocytic leukaemia	NS	23207521	-	Previously Reported	Tumour Sample	Unknown	17:42322443..42322443
STAT3	ENST00000264657.9	Yes	1826977	1826977	p.N647I	c.1940A>T	Haematopoietic and lymphoid	558	NS	NS	Lymphoid neoplasm	T cell large granular lymphocytic leukaemia	NS	23207521	-	Previously Reported	Tumour Sample	Unknown	17:42322443..42322443
STAT3	ENST00000264657.9	Yes	1826976	1826976	p.N647I	c.1940A>T	Haematopoietic and lymphoid	558	NS	NS	Lymphoid neoplasm	T cell large granular lymphocytic leukaemia	NS	23207521	-	Previously Reported	Tumour Sample	Unknown	17:42322443..42322443
STAT3	ENST00000264657.9	Yes	1826975	1826975	p.N647I	c.1940A>T	Haematopoietic and lymphoid	558	NS	NS	Lymphoid neoplasm	T cell large granular lymphocytic leukaemia	NS	23207521	-	Previously Reported	Tumour Sample	Unknown	17:42322443..42322443
STAT3	ENST00000264657.9	Yes	1826974	1826974	p.N647I	c.1940A>T	Haematopoietic and lymphoid	558	NS	NS	Lymphoid neoplasm	T cell large granular lymphocytic leukaemia	NS	23207521	-	Previously Reported	Tumour Sample	Unknown	17:42322443..42322443
STAT3	ENST00000264657.9	Yes	1826973	1826973	p.N647I	c.1940A>T	Haematopoietic and lymphoid	558	NS	NS	Lymphoid neoplasm	T cell large granular lymphocytic leukaemia	NS	23207521	-	Previously Reported	Tumour Sample	Unknown	17:42322443..42322443
STAT3	ENST00000264657.9	Yes	1826960	1826960	p.N647I	c.1940A>T	Haematopoietic and lymphoid	558	NS	NS	Lymphoid neoplasm	T cell large granular lymphocytic leukaemia	NS	23207521	-	Previously Reported	Tumour Sample	Unknown	17:42322443..42322443
STAT3	ENST00000264657.9	Yes	1823916	1823916	p.N647I	c.1940A>T	Haematopoietic and lymphoid	558	NS	NS	Lymphoid neoplasm	NK cell leukaemia	NS	22859607	-	Confirmed Somatic	Tumour Sample	Heterozygous	17:42322443..42322443
STAT3	ENST00000264657.9	Yes	1823915	1823915	p.N647I	c.1940A>T	Haematopoietic and lymphoid	558	NS	NS	Lymphoid neoplasm	NK cell leukaemia	NS	22859607	-	Confirmed Somatic	Tumour Sample	Heterozygous	17:42322443..42322443
STAT3	ENST00000264657.9	Yes	1823895	1823895	p.N647I	c.1940A>T	Haematopoietic and lymphoid	558	NS	NS	Lymphoid neoplasm	T cell large granular lymphocytic leukaemia	NS	22859607	-	Confirmed Somatic	Tumour Sample	Heterozygous	17:42322443..42322443
STAT3	ENST00000264657.9	Yes	1811093	1811093	p.N647I	c.1940A>T	Haematopoietic and lymphoid	558	NS	NS	Lymphoid neoplasm	T cell large granular lymphocytic leukaemia	NS	22591296	-	Confirmed Somatic	Tumour Sample	Heterozygous	17:42322443..42322443
STAT3	ENST00000264657.9	Yes	1811092	1811092	p.N647I	c.1940A>T	Haematopoietic and lymphoid	558	NS	NS	Lymphoid neoplasm	T cell large granular lymphocytic leukaemia	NS	22591296	-	Confirmed Somatic	Tumour Sample	Heterozygous	17:42322443..42322443
STAT3	ENST00000264657.9	Yes	ATL425	2488990	p.N647I	c.1940A>T	Haematopoietic and lymphoid	558	NS	NS	Lymphoid neoplasm	Adult T cell lymphoma-leukaemia	NS	26437031	-	Confirmed Somatic	Unknown	Unknown	17:42322443..42322443
STAT3	ENST00000264657.9	Yes	ATL282	2488880	p.N647I	c.1940A>T	Haematopoietic and lymphoid	558	NS	NS	Lymphoid neoplasm	Adult T cell lymphoma-leukaemia	NS	26437031	-	Confirmed Somatic	Unknown	Unknown	17:42322443..42322443
STAT3	ENST00000264657.9	Yes	ATL157	2488780	p.N647I	c.1940A>T	Haematopoietic and lymphoid	558	NS	NS	Lymphoid neoplasm	Adult T cell lymphoma-leukaemia	NS	26437031	-	Confirmed Somatic	Unknown	Unknown	17:42322443..42322443
STAT3	ENST00000264657.9	Yes	ATL084	2488707	p.N647I	c.1940A>T	Haematopoietic and lymphoid	558	NS	NS	Lymphoid neoplasm	Adult T cell lymphoma-leukaemia	NS	26437031	-	Confirmed Somatic	Unknown	Unknown	17:42322443..42322443
STAT3	ENST00000264657.9	Yes	1811080	1811080	p.N647I	c.?	Haematopoietic and lymphoid	558	NS	NS	Lymphoid neoplasm	T cell large granular lymphocytic leukaemia	NS	22591296	-	Variant of unknown origin	Tumour Sample	Unknown	-
STAT3	ENST00000264657.9	Yes	OSCC-GB_01170111	2385621	p.N647Y	c.1939A>T	Upper aerodigestive tract	23	Mouth	NS	Carcinoma	NS	NS	-	539	Confirmed Somatic	Tumour Sample	Unknown	17:42322444..42322444
STAT3	ENST00000264657.9	Yes	2764558	2764558	p.S614R	c.?	Haematopoietic and lymphoid	558	NS	NS	Lymphoid neoplasm	Hodgkin lymphoma	NS	30108156	-	Previously Reported	Tumour Sample	Unknown	-
STAT3	ENST00000264657.9	Yes	1823923	1823923	p.D661N	c.1981G>A	Haematopoietic and lymphoid	558	NS	NS	Lymphoid neoplasm	NK cell leukaemia	NS	22859607	-	Confirmed Somatic	Tumour Sample	Heterozygous	17:42322402..42322402
STAT3	ENST00000264657.9	Yes	TCGA-VS-AA62-01	2386211	p.D661Y	c.1981G>T	Cervix	6	NS	NS	Carcinoma	Squamous cell carcinoma	NS	-	415	Confirmed Somatic	Tumour Sample	Unknown	17:42322402..42322402
STAT3	ENST00000264657.9	Yes	2945016	2945016	p.E616del	c.1847_1849del	Haematopoietic and lymphoid	558	Small intestine	NS	Lymphoid neoplasm	Diffuse large B cell lymphoma	NS	36243813	-	Confirmed Somatic	Tumour Sample	Unknown	17:42323046..42323048
STAT3	ENST00000264657.9	Yes	2785191	2785191	p.E616del	c.1847_1849del	Haematopoietic and lymphoid	558	NS	NS	Lymphoid neoplasm	NK cell leukaemia	NS	29674644	-	Confirmed Somatic	Tumour Sample	Unknown	17:42323046..42323048
STAT3	ENST00000264657.9	Yes	2023233	2023233	p.E616del	c.1847_1849del	Haematopoietic and lymphoid	558	NS	NS	Lymphoid neoplasm	Diffuse large B cell lymphoma	NS	23872306	-	Previously Reported	Unknown	Heterozygous	17:42323046..42323048
STAT3	ENST00000264657.9	Yes	2023232	2023232	p.E616del	c.1847_1849del	Haematopoietic and lymphoid	558	NS	NS	Lymphoid neoplasm	Diffuse large B cell lymphoma	NS	23872306	-	Previously Reported	Unknown	Heterozygous	17:42323046..42323048
STAT3	ENST00000264657.9	Yes	ATL337	2488934	p.E616del	c.1847_1849del	Haematopoietic and lymphoid	558	NS	NS	Lymphoid neoplasm	Adult T cell lymphoma-leukaemia	NS	26437031	-	Confirmed Somatic	Unknown	Unknown	17:42323046..42323048
STAT3	ENST00000264657.9	Yes	ATL261	2488859	p.E616del	c.1847_1849del	Haematopoietic and lymphoid	558	NS	NS	Lymphoid neoplasm	Adult T cell lymphoma-leukaemia	NS	26437031	-	Confirmed Somatic	Unknown	Unknown	17:42323046..42323048
STAT3	ENST00000264657.9	Yes	ATL223	2488822	p.E616del	c.1847_1849del	Haematopoietic and lymphoid	558	NS	NS	Lymphoid neoplasm	Adult T cell lymphoma-leukaemia	NS	26437031	-	Confirmed Somatic	Unknown	Unknown	17:42323046..42323048
STAT3	ENST00000264657.9	Yes	ATL131	2488757	p.E616del	c.1847_1849del	Haematopoietic and lymphoid	558	NS	NS	Lymphoid neoplasm	Adult T cell lymphoma-leukaemia	NS	26437031	-	Confirmed Somatic	Unknown	Unknown	17:42323046..42323048
STAT3	ENST00000264657.9	Yes	ATL130	2488756	p.E616del	c.1847_1849del	Haematopoietic and lymphoid	558	NS	NS	Lymphoid neoplasm	Adult T cell lymphoma-leukaemia	NS	26437031	-	Confirmed Somatic	Unknown	Unknown	17:42323046..42323048
STAT3	ENST00000264657.9	Yes	ATL110	2488738	p.E616del	c.1847_1849del	Haematopoietic and lymphoid	558	NS	NS	Lymphoid neoplasm	Adult T cell lymphoma-leukaemia	NS	26437031	-	Confirmed Somatic	Unknown	Unknown	17:42323046..42323048
STAT3	ENST00000264657.9	Yes	ATL011	2488639	p.E616del	c.1847_1849del	Haematopoietic and lymphoid	558	NS	NS	Lymphoid neoplasm	Adult T cell lymphoma-leukaemia	NS	26437031	-	Confirmed Somatic	Unknown	Unknown	17:42323046..42323048
STAT3	ENST00000264657.9	Yes	P905	2878694	p.E616del	c.1847_1849del	Haematopoietic and lymphoid	558	NS	NS	Lymphoid neoplasm	Diffuse large B cell lymphoma	NS	32187361	-	Previously Reported	Tumour Sample	Unknown	17:42323046..42323048
STAT3	ENST00000264657.9	Yes	P526	2878315	p.E616del	c.1847_1849del	Haematopoietic and lymphoid	558	NS	NS	Lymphoid neoplasm	Diffuse large B cell lymphoma	NS	32187361	-	Previously Reported	Tumour Sample	Unknown	17:42323046..42323048
STAT3	ENST00000264657.9	Yes	P522	2878311	p.E616del	c.1847_1849del	Haematopoietic and lymphoid	558	NS	NS	Lymphoid neoplasm	Diffuse large B cell lymphoma	NS	32187361	-	Previously Reported	Tumour Sample	Unknown	17:42323046..42323048
STAT3	ENST00000264657.9	Yes	P511	2878300	p.E616del	c.1847_1849del	Haematopoietic and lymphoid	558	NS	NS	Lymphoid neoplasm	Diffuse large B cell lymphoma	NS	32187361	-	Previously Reported	Tumour Sample	Unknown	17:42323046..42323048
STAT3	ENST00000264657.9	Yes	P447	2878236	p.E616del	c.1847_1849del	Haematopoietic and lymphoid	558	NS	NS	Lymphoid neoplasm	Diffuse large B cell lymphoma	NS	32187361	-	Previously Reported	Tumour Sample	Unknown	17:42323046..42323048
STAT3	ENST00000264657.9	Yes	P390	2878179	p.E616del	c.1847_1849del	Haematopoietic and lymphoid	558	NS	NS	Lymphoid neoplasm	Diffuse large B cell lymphoma	NS	32187361	-	Previously Reported	Tumour Sample	Unknown	17:42323046..42323048
STAT3	ENST00000264657.9	Yes	P334	2878123	p.E616del	c.1847_1849del	Haematopoietic and lymphoid	558	NS	NS	Lymphoid neoplasm	Diffuse large B cell lymphoma	NS	32187361	-	Previously Reported	Tumour Sample	Unknown	17:42323046..42323048
STAT3	ENST00000264657.9	Yes	P-0013374-T01-IM5	2803847	p.E616del	c.1847_1849del	Large intestine	68	Caecum	NS	Carcinoma	Adenocarcinoma	NS	29316426	-	Confirmed Somatic	Tumour Sample	Heterozygous	17:42323046..42323048
STAT3	ENST00000264657.9	Yes	T230737	2658264	p.E616del	c.1847_1849del	Large intestine	68	NS	NS	Carcinoma	Adenocarcinoma	NS	27149842	-	Confirmed Somatic	Unknown	Unknown	17:42323046..42323048
STAT3	ENST00000264657.9	Yes	RKO	2302003	p.E616del	c.1847_1849del	Large intestine	68	NS	NS	Carcinoma	Adenocarcinoma	NS	24755471	-	Previously Reported	Cultured	Heterozygous	17:42323046..42323048
STAT3	ENST00000264657.9	Yes	P-0008324-T01-IM5	2724450	p.E616del	c.1847_1849del	Lung	58	NS	NS	Carcinoma	Adenocarcinoma	NS	28481359	-	Confirmed Somatic	Tumour Sample	Heterozygous	17:42323046..42323048
STAT3	ENST00000264657.9	Yes	2948317	2948317	p.E616del	c.1847_1849del	Lung	58	NS	NS	Carcinoma	Non small cell carcinoma	NS	29657128	-	Confirmed Somatic	Tumour Sample	Unknown	17:42323046..42323048
STAT3	ENST00000264657.9	Yes	109	2951478	p.E616G	c.1847A>G	Haematopoietic and lymphoid	558	NS	NS	Lymphoid neoplasm	Plasma cell myeloma	NS	26918361	-	Confirmed Somatic	Tumour Sample	Unknown	17:42323045..42323045
STAT3	ENST00000264657.9	Yes	P-0004863-T01-IM5	2721267	p.E616G	c.1847A>G	Lung	58	NS	NS	Carcinoma	Adenocarcinoma	NS	28481359	-	Confirmed Somatic	Tumour Sample	Heterozygous	17:42323045..42323045
STAT3	ENST00000264657.9	Yes	tumor_4179894	2634671	p.E616K	c.1846G>A	Haematopoietic and lymphoid	558	NS	NS	Lymphoid neoplasm	NS	NS	-	440	Confirmed Somatic	Tumour Sample	Unknown	17:42323046..42323046
STAT3	ENST00000264657.9	Yes	59	2222646	p.E616del	c.1847_1849del	Haematopoietic and lymphoid	558	NS	NS	Lymphoid neoplasm	Angioimmunoblastic T cell lymphoma	NS	24345752	-	Confirmed Somatic	Tumour Sample	Unknown	17:42323046..42323048
STAT3	ENST00000264657.9	Yes	TCGA-C5-A1BI-01	2193308	p.E616K	c.1846G>A	Cervix	6	NS	NS	Carcinoma	Squamous cell carcinoma	NS	-	415	Confirmed Somatic	Unknown	Unknown	17:42323046..42323046
STAT3	ENST00000264657.9	Yes	2777281	2777281	p.G618R	c.?	Haematopoietic and lymphoid	558	NS	NS	Lymphoid neoplasm	NK-T cell lymphoma	NS	26192917	-	Confirmed Somatic	Tumour Sample	Unknown	-
STAT3	ENST00000264657.9	Yes	XG6	2809772	p.G618R	c.1852G>C	Haematopoietic and lymphoid	558	NS	NS	Lymphoid neoplasm	Plasma cell myeloma	NS	30545397	-	Previously Reported	Cultured	Heterozygous	17:42323040..42323040
STAT3	ENST00000264657.9	Yes	08-0075-585-Post-transplant	2701833	p.G618R	c.1852G>C	Haematopoietic and lymphoid	558	NS	NS	Lymphoid neoplasm	Mantle cell lymphoma	NS	29386642	-	Previously Reported	Tumour Sample	Unknown	17:42323040..42323040
STAT3	ENST00000264657.9	Yes	tumor_4111326	2385485	p.G618R	c.1852G>C	Haematopoietic and lymphoid	558	NS	NS	Lymphoid neoplasm	NS	NS	-	440	Confirmed Somatic	Tumour Sample	Unknown	17:42323040..42323040
STAT3	ENST00000264657.9	Yes	BIA-ALCL_26	2907580	p.G618R	c.1852G>C	Haematopoietic and lymphoid	558	Breast	NS	Lymphoid neoplasm	Breast implant associated anaplastic large cell lymphoma in situ	ALK negative	33331925	-	Confirmed Somatic	Tumour Sample	Unknown	17:42323040..42323040
STAT3	ENST00000264657.9	Yes	BIALCL_37	2822943	p.G618R	c.1852G>C	Haematopoietic and lymphoid	558	Breast	NS	Lymphoid neoplasm	Breast implant associated anaplastic large cell lymphoma invasive	ALK negative	31774495	-	Confirmed Somatic	Tumour Sample	Unknown	17:42323040..42323040
STAT3	ENST00000264657.9	Yes	BIALCL_15	2822925	p.G618R	c.1852G>C	Haematopoietic and lymphoid	558	Breast	NS	Lymphoid neoplasm	Breast implant associated anaplastic large cell lymphoma in situ	ALK negative	31774495	-	Previously Reported	Tumour Sample	Unknown	17:42323040..42323040
STAT3	ENST00000264657.9	Yes	2785195	2785195	p.G618R	c.1852G>C	Haematopoietic and lymphoid	558	NS	NS	Lymphoid neoplasm	NK cell leukaemia	NS	29674644	-	Previously Reported	Tumour Sample	Unknown	17:42323040..42323040
STAT3	ENST00000264657.9	Yes	2689659	2689659	p.G618R	c.1852G>C	Haematopoietic and lymphoid	558	Breast	NS	Lymphoid neoplasm	NK-T cell lymphoma	NS	27203213	-	Confirmed Somatic	Tumour Sample	Unknown	17:42323040..42323040
STAT3	ENST00000264657.9	Yes	1823911	1823911	p.G618R	c.1852G>C	Haematopoietic and lymphoid	558	NS	NS	Lymphoid neoplasm	NK cell leukaemia	NS	22859607	-	Confirmed Somatic	Tumour Sample	Heterozygous	17:42323040..42323040
STAT3	ENST00000264657.9	Yes	ATL415	2488980	p.G618R	c.1852G>C	Haematopoietic and lymphoid	558	NS	NS	Lymphoid neoplasm	Adult T cell lymphoma-leukaemia	NS	26437031	-	Confirmed Somatic	Unknown	Unknown	17:42323040..42323040
STAT3	ENST00000264657.9	Yes	ATL401	2488969	p.G618R	c.1852G>C	Haematopoietic and lymphoid	558	NS	NS	Lymphoid neoplasm	Adult T cell lymphoma-leukaemia	NS	26437031	-	Confirmed Somatic	Unknown	Unknown	17:42323040..42323040
STAT3	ENST00000264657.9	Yes	ATL285	2488883	p.G618R	c.1852G>C	Haematopoietic and lymphoid	558	NS	NS	Lymphoid neoplasm	Adult T cell lymphoma-leukaemia	NS	26437031	-	Confirmed Somatic	Unknown	Unknown	17:42323040..42323040
STAT3	ENST00000264657.9	Yes	ATL258	2488856	p.G618R	c.1852G>C	Haematopoietic and lymphoid	558	NS	NS	Lymphoid neoplasm	Adult T cell lymphoma-leukaemia	NS	26437031	-	Confirmed Somatic	Unknown	Unknown	17:42323040..42323040
STAT3	ENST00000264657.9	Yes	ATL207	2488807	p.G618R	c.1852G>C	Haematopoietic and lymphoid	558	NS	NS	Lymphoid neoplasm	Adult T cell lymphoma-leukaemia	NS	26437031	-	Confirmed Somatic	Unknown	Unknown	17:42323040..42323040
STAT3	ENST00000264657.9	Yes	ATL102	2488730	p.G618R	c.1852G>C	Haematopoietic and lymphoid	558	NS	NS	Lymphoid neoplasm	Adult T cell lymphoma-leukaemia	NS	26437031	-	Confirmed Somatic	Unknown	Unknown	17:42323040..42323040
STAT3	ENST00000264657.9	Yes	ATL056	2488683	p.G618R	c.1852G>C	Haematopoietic and lymphoid	558	NS	NS	Lymphoid neoplasm	Adult T cell lymphoma-leukaemia	NS	26437031	-	Confirmed Somatic	Unknown	Unknown	17:42323040..42323040
STAT3	ENST00000264657.9	Yes	ATL034	2488662	p.G618R	c.1852G>C	Haematopoietic and lymphoid	558	NS	NS	Lymphoid neoplasm	Adult T cell lymphoma-leukaemia	NS	26437031	-	Confirmed Somatic	Unknown	Unknown	17:42323040..42323040
STAT3	ENST00000264657.9	Yes	ATL028	2488656	p.G618R	c.1852G>C	Haematopoietic and lymphoid	558	NS	NS	Lymphoid neoplasm	Adult T cell lymphoma-leukaemia	NS	26437031	-	Confirmed Somatic	Unknown	Unknown	17:42323040..42323040
STAT3	ENST00000264657.9	Yes	ATL025	2488653	p.G618R	c.1852G>C	Haematopoietic and lymphoid	558	NS	NS	Lymphoid neoplasm	Adult T cell lymphoma-leukaemia	NS	26437031	-	Confirmed Somatic	Unknown	Unknown	17:42323040..42323040
STAT3	ENST00000264657.9	Yes	FEPD	2024370	p.G618R	c.1852G>C	Haematopoietic and lymphoid	558	NS	NS	Lymphoid neoplasm	Anaplastic large cell lymphoma	ALK negative	23872306	-	Previously Reported	Cultured	Homozygous	17:42323040..42323040
STAT3	ENST00000264657.9	Yes	FE-PD	2814459	p.G618R	c.?	Haematopoietic and lymphoid	558	NS	NS	Lymphoid neoplasm	Anaplastic large cell lymphoma	ALK negative	28356514	-	Previously Reported	Cultured	Unknown	-
STAT3	ENST00000264657.9	Yes	2314724	2314724	p.G618R	c.?	Haematopoietic and lymphoid	558	NS	NS	Lymphoid neoplasm	T cell large granular lymphocytic leukaemia	NS	24797340	-	Previously Reported	Tumour Sample	Unknown	-
STAT3	ENST00000264657.9	Yes	TCGA-77-8138-01	2195207	p.G618R	c.1852G>C	Lung	58	NS	NS	Carcinoma	Squamous cell carcinoma	NS	-	418	Confirmed Somatic	Unknown	Unknown	17:42323040..42323040
STAT3	ENST00000264657.9	Yes	1811077	1811077	p.D661V	c.?	Haematopoietic and lymphoid	558	NS	NS	Lymphoid neoplasm	T cell large granular lymphocytic leukaemia	NS	22591296	-	Variant of unknown origin	Tumour Sample	Unknown	-
STAT3	ENST00000264657.9	Yes	1811078	1811078	p.D661V	c.?	Haematopoietic and lymphoid	558	NS	NS	Lymphoid neoplasm	T cell large granular lymphocytic leukaemia	NS	22591296	-	Variant of unknown origin	Tumour Sample	Unknown	-
STAT3	ENST00000264657.9	Yes	1811079	1811079	p.D661V	c.?	Haematopoietic and lymphoid	558	NS	NS	Lymphoid neoplasm	T cell large granular lymphocytic leukaemia	NS	22591296	-	Variant of unknown origin	Tumour Sample	Unknown	-
STAT3	ENST00000264657.9	Yes	1811080	1811080	p.D661V	c.?	Haematopoietic and lymphoid	558	NS	NS	Lymphoid neoplasm	T cell large granular lymphocytic leukaemia	NS	22591296	-	Variant of unknown origin	Tumour Sample	Unknown	-
STAT3	ENST00000264657.9	Yes	1826981	1826981	p.D661V	c.?	Haematopoietic and lymphoid	558	NS	NS	Lymphoid neoplasm	T cell large granular lymphocytic leukaemia	NS	23207521	-	Variant of unknown origin	Tumour Sample	Unknown	-
STAT3	ENST00000264657.9	Yes	1826999	1826999	p.D661V	c.?	Haematopoietic and lymphoid	558	NS	NS	Lymphoid neoplasm	NK cell leukaemia	NS	23207521	-	Variant of unknown origin	Tumour Sample	Unknown	-
STAT3	ENST00000264657.9	Yes	2313506	2313506	p.D661V	c.?	Haematopoietic and lymphoid	558	NS	NS	Lymphoid neoplasm	T cell large granular lymphocytic leukaemia	NS	25306898	-	Variant of unknown origin	Tumour Sample	Unknown	-
STAT3	ENST00000264657.9	Yes	2314718	2314718	p.D661V	c.?	Haematopoietic and lymphoid	558	NS	NS	Lymphoid neoplasm	T cell large granular lymphocytic leukaemia	NS	24797340	-	Variant of unknown origin	Tumour Sample	Unknown	-
STAT3	ENST00000264657.9	Yes	ATL011	2488639	p.D661V	c.1982A>T	Haematopoietic and lymphoid	558	NS	NS	Lymphoid neoplasm	Adult T cell lymphoma-leukaemia	NS	26437031	-	Confirmed Somatic	Unknown	Unknown	17:42322401..42322401
STAT3	ENST00000264657.9	Yes	TCGA-FA-A6HN-01	2270220	p.D661V	c.1982A>T	Haematopoietic and lymphoid	558	NS	NS	Lymphoid neoplasm	Diffuse large B cell lymphoma	NS	-	632	Confirmed Somatic	Unknown	Unknown	17:42322401..42322401
STAT3	ENST00000264657.9	Yes	2924302	2924302	p.D661V	c.1982A>T	Haematopoietic and lymphoid	558	NS	NS	Lymphoid neoplasm	T cell large granular lymphocytic leukaemia	Alpha-beta	35015834	-	Previously Reported	Tumour Sample	Unknown	17:42322401..42322401
STAT3	ENST00000264657.9	Yes	2924291	2924291	p.D661V	c.1982A>T	Haematopoietic and lymphoid	558	NS	NS	Lymphoid neoplasm	T cell large granular lymphocytic leukaemia	Alpha-beta	35015834	-	Previously Reported	Tumour Sample	Unknown	17:42322401..42322401
STAT3	ENST00000264657.9	Yes	1823910	1823910	p.D661V	c.1982A>T	Haematopoietic and lymphoid	558	NS	NS	Lymphoid neoplasm	T cell large granular lymphocytic leukaemia	NS	22859607	-	Confirmed Somatic	Tumour Sample	Heterozygous	17:42322401..42322401
STAT3	ENST00000264657.9	Yes	1823909	1823909	p.D661V	c.1982A>T	Haematopoietic and lymphoid	558	NS	NS	Lymphoid neoplasm	T cell large granular lymphocytic leukaemia	NS	22859607	-	Confirmed Somatic	Tumour Sample	Heterozygous	17:42322401..42322401
STAT3	ENST00000264657.9	Yes	1823908	1823908	p.D661V	c.1982A>T	Haematopoietic and lymphoid	558	NS	NS	Lymphoid neoplasm	T cell large granular lymphocytic leukaemia	NS	22859607	-	Confirmed Somatic	Tumour Sample	Heterozygous	17:42322401..42322401
STAT3	ENST00000264657.9	Yes	1811071	1811071	p.D661V	c.1982A>T	Haematopoietic and lymphoid	558	NS	NS	Lymphoid neoplasm	T cell large granular lymphocytic leukaemia	NS	22591296	-	Confirmed Somatic	Tumour Sample	Heterozygous	17:42322401..42322401
STAT3	ENST00000264657.9	Yes	SNK-6	2390118	p.D661Y	c.?	Haematopoietic and lymphoid	558	Sinonasal and nasal cavity	NS	Lymphoid neoplasm	NK-T cell lymphoma	NS	25586472	-	Previously Reported	Cultured	Unknown	-
STAT3	ENST00000264657.9	Yes	TCGA-VS-A8EL-01	2339795	p.N647I	c.1940A>T	Cervix	6	NS	NS	Carcinoma	Squamous cell carcinoma	NS	-	415	Confirmed Somatic	Tumour Sample	Unknown	17:42322443..42322443
STAT3	ENST00000264657.9	Yes	P-0002294-T02-IM5	2719498	p.W4*	c.11G>A	Central nervous system	9	Brain	NS	Glioma	Astrocytoma Grade III	Anaplastic	28481359	-	Confirmed Somatic	Tumour Sample	Heterozygous	17:42348506..42348506
STAT3	ENST00000264657.9	Yes	350	2701938	p.D566N	c.1696G>A	Haematopoietic and lymphoid	558	NS	NS	Lymphoid neoplasm	Plasma cell myeloma	NS	29386642	-	Previously Reported	Tumour Sample	Unknown	17:42323312..42323312
STAT3	ENST00000264657.9	Yes	H_QD-WAPAT013-V0DHNP	2842863	p.E616del	c.1847_1849del	Haematopoietic and lymphoid	558	NS	NS	Lymphoid neoplasm	Plasma cell myeloma	NS	29563506	-	Confirmed Somatic	Tumour Sample	Unknown	17:42323046..42323048
STAT3	ENST00000264657.9	Yes	MM-0574-T	2961537	p.E616G	c.1847A>G	Haematopoietic and lymphoid	558	NS	NS	Lymphoid neoplasm	Plasma cell myeloma	NS	24434212	-	Confirmed Somatic	Tumour Sample	Heterozygous	17:42323045..42323045
STAT3	ENST00000264657.9	Yes	2809176	2809176	p.E616G	c.1847A>G	Haematopoietic and lymphoid	558	Extranodal	NS	Lymphoid neoplasm	NK-T cell lymphoma	NS	31394087	-	Previously Reported	Tumour Sample	Unknown	17:42323045..42323045
STAT3	ENST00000264657.9	Yes	2204877	2204877	p.E616G	c.1847A>G	Haematopoietic and lymphoid	558	Sinonasal and nasal cavity	NS	Lymphoid neoplasm	Diffuse large B cell lymphoma	NS	24837465	-	Previously Reported	Unknown	Heterozygous	17:42323045..42323045
STAT3	ENST00000264657.9	Yes	P888	2878677	p.E616G	c.1847A>G	Haematopoietic and lymphoid	558	NS	NS	Lymphoid neoplasm	Diffuse large B cell lymphoma	NS	32187361	-	Previously Reported	Tumour Sample	Unknown	17:42323045..42323045
STAT3	ENST00000264657.9	Yes	P544	2878333	p.E616G	c.1847A>G	Haematopoietic and lymphoid	558	NS	NS	Lymphoid neoplasm	Diffuse large B cell lymphoma	NS	32187361	-	Previously Reported	Tumour Sample	Unknown	17:42323045..42323045
STAT3	ENST00000264657.9	Yes	P412	2878201	p.E616G	c.1847A>G	Haematopoietic and lymphoid	558	NS	NS	Lymphoid neoplasm	Diffuse large B cell lymphoma	NS	32187361	-	Previously Reported	Tumour Sample	Unknown	17:42323045..42323045
STAT3	ENST00000264657.9	Yes	P107	2877896	p.E616G	c.1847A>G	Haematopoietic and lymphoid	558	NS	NS	Lymphoid neoplasm	Diffuse large B cell lymphoma	NS	32187361	-	Previously Reported	Tumour Sample	Unknown	17:42323045..42323045
STAT3	ENST00000264657.9	Yes	P-0003752-T02-IM5	2720241	p.E616G	c.1847A>G	Lung	58	NS	NS	Carcinoma	Adenocarcinoma	NS	28481359	-	Confirmed Somatic	Tumour Sample	Heterozygous	17:42323045..42323045
STAT3	ENST00000264657.9	Yes	P279	2878068	p.E616K	c.1846G>A	Haematopoietic and lymphoid	558	NS	NS	Lymphoid neoplasm	Diffuse large B cell lymphoma	NS	32187361	-	Previously Reported	Tumour Sample	Unknown	17:42323046..42323046
STAT3	ENST00000264657.9	Yes	TCGA-43-8118-01	2195013	p.E616Q	c.1846G>C	Lung	58	NS	NS	Carcinoma	Squamous cell carcinoma	NS	-	418	Confirmed Somatic	Unknown	Unknown	17:42323046..42323046
STAT3	ENST00000264657.9	Yes	P599	2878388	p.D566H	c.1696G>C	Haematopoietic and lymphoid	558	NS	NS	Lymphoid neoplasm	Diffuse large B cell lymphoma	NS	32187361	-	Previously Reported	Tumour Sample	Unknown	17:42323312..42323312
STAT3	ENST00000264657.9	Yes	TNKTL24	2634822	p.D566N	c.1696G>A	Haematopoietic and lymphoid	558	NS	NS	Lymphoid neoplasm	NK-T cell lymphoma	NS	-	673	Confirmed Somatic	Tumour Sample	Unknown	17:42323312..42323312
STAT3	ENST00000264657.9	Yes	2945015	2945015	p.D566N	c.1696G>A	Haematopoietic and lymphoid	558	Small intestine	NS	Lymphoid neoplasm	Diffuse large B cell lymphoma	NS	36243813	-	Confirmed Somatic	Tumour Sample	Unknown	17:42323312..42323312
STAT3	ENST00000264657.9	Yes	2767568	2767568	p.D566N	c.1696G>A	Haematopoietic and lymphoid	558	Lymph node	NS	Lymphoid neoplasm	Peripheral T cell lymphoma unspecified	NS	29662631	-	Previously Reported	Tumour Sample	Unknown	17:42323312..42323312
STAT3	ENST00000264657.9	Yes	ATL247	2488846	p.D566N	c.1696G>A	Haematopoietic and lymphoid	558	NS	NS	Lymphoid neoplasm	Adult T cell lymphoma-leukaemia	NS	26437031	-	Confirmed Somatic	Unknown	Unknown	17:42323312..42323312
STAT3	ENST00000264657.9	Yes	P729	2878518	p.D566N	c.1696G>A	Haematopoietic and lymphoid	558	NS	NS	Lymphoid neoplasm	Diffuse large B cell lymphoma	NS	32187361	-	Previously Reported	Tumour Sample	Unknown	17:42323312..42323312
STAT3	ENST00000264657.9	Yes	P611	2878400	p.D566N	c.1696G>A	Haematopoietic and lymphoid	558	NS	NS	Lymphoid neoplasm	Diffuse large B cell lymphoma	NS	32187361	-	Previously Reported	Tumour Sample	Unknown	17:42323312..42323312
STAT3	ENST00000264657.9	Yes	P386	2878175	p.D566N	c.1696G>A	Haematopoietic and lymphoid	558	NS	NS	Lymphoid neoplasm	Diffuse large B cell lymphoma	NS	32187361	-	Previously Reported	Tumour Sample	Unknown	17:42323312..42323312
STAT3	ENST00000264657.9	Yes	P257	2878046	p.D566N	c.1696G>A	Haematopoietic and lymphoid	558	NS	NS	Lymphoid neoplasm	Diffuse large B cell lymphoma	NS	32187361	-	Previously Reported	Tumour Sample	Unknown	17:42323312..42323312
STAT3	ENST00000264657.9	Yes	2777253	2777253	p.G618R	c.?	Haematopoietic and lymphoid	558	NS	NS	Lymphoid neoplasm	NK-T cell lymphoma	NS	26192917	-	Confirmed Somatic	Tumour Sample	Unknown	-
STAT3	ENST00000264657.9	Yes	1826979	1826979	p.K658M	c.?	Haematopoietic and lymphoid	558	NS	NS	Lymphoid neoplasm	T cell large granular lymphocytic leukaemia	NS	23207521	-	Variant of unknown origin	Tumour Sample	Unknown	-
STAT3	ENST00000264657.9	Yes	1811076	1811076	p.D661V	c.?	Haematopoietic and lymphoid	558	NS	NS	Lymphoid neoplasm	T cell large granular lymphocytic leukaemia	NS	22591296	-	Variant of unknown origin	Tumour Sample	Unknown	-
STAT3	ENST00000264657.9	Yes	P-0003752-T03-IM5	2720240	p.E616G	c.1847A>G	Lung	58	NS	NS	Carcinoma	Adenocarcinoma	NS	28481359	-	Confirmed Somatic	Tumour Sample	Heterozygous	17:42323045..42323045
STAT3	ENST00000264657.9	Yes	03-13123	1629856	p.E616K	c.1846G>A	Haematopoietic and lymphoid	558	NS	NS	Lymphoid neoplasm	Diffuse large B cell lymphoma	NS	21796119	-	Confirmed Somatic	Tumour Sample	Unknown	17:42323046..42323046
STAT3	ENST00000264657.9	Yes	ATL352	2488948	p.E616K	c.1846G>A	Haematopoietic and lymphoid	558	NS	NS	Lymphoid neoplasm	Adult T cell lymphoma-leukaemia	NS	26437031	-	Confirmed Somatic	Unknown	Unknown	17:42323046..42323046
STAT3	ENST00000264657.9	Yes	ATL176	2488799	p.E616K	c.1846G>A	Haematopoietic and lymphoid	558	NS	NS	Lymphoid neoplasm	Adult T cell lymphoma-leukaemia	NS	26437031	-	Confirmed Somatic	Unknown	Unknown	17:42323046..42323046
STAT3	ENST00000264657.9	Yes	ATL114	2488742	p.E616K	c.1846G>A	Haematopoietic and lymphoid	558	NS	NS	Lymphoid neoplasm	Adult T cell lymphoma-leukaemia	NS	26437031	-	Confirmed Somatic	Unknown	Unknown	17:42323046..42323046
STAT3	ENST00000264657.9	Yes	ATL037	2488665	p.E616K	c.1846G>A	Haematopoietic and lymphoid	558	NS	NS	Lymphoid neoplasm	Adult T cell lymphoma-leukaemia	NS	26437031	-	Confirmed Somatic	Unknown	Unknown	17:42323046..42323046
STAT3	ENST00000264657.9	Yes	P404	2878193	p.E616K	c.1846G>A	Haematopoietic and lymphoid	558	NS	NS	Lymphoid neoplasm	Diffuse large B cell lymphoma	NS	32187361	-	Previously Reported	Tumour Sample	Unknown	17:42323046..42323046
STAT3	ENST00000264657.9	Yes	P-0006695-T01-IM5	2723074	p.E616Q	c.1846G>C	Haematopoietic and lymphoid	558	Pelvis	NS	Lymphoid neoplasm	Diffuse large B cell lymphoma	NS	28481359	-	Previously Reported	Tumour Sample	Heterozygous	17:42323046..42323046
STAT3	ENST00000264657.9	Yes	2588317	2588317	p.H410Q	c.1230C>A	Upper aerodigestive tract	23	Pharynx	NS	Carcinoma	Squamous cell carcinoma	NS	26619122	-	Confirmed Somatic	Tumour Sample	Unknown	17:42329557..42329557
STAT3	ENST00000264657.9	Yes	TCGA-AO-A128-01	2187821	p.H410R	c.1229A>G	Breast	41	NS	NS	Carcinoma	NS	NS	-	414	Confirmed Somatic	Unknown	Unknown	17:42329558..42329558
STAT3	ENST00000264657.9	Yes	PD40845j_lo0014	2875090	p.T133=	c.399A>G	Urinary tract	29	Bladder	NS	Carcinoma	Transitional cell carcinoma	Non papillary transitional cell carcinoma non invasive	33004514	-	Previously Reported	Tumour Sample	Unknown	17:42339383..42339383
STAT3	ENST00000264657.9	Yes	PD40845j_lo0005	2875088	p.T133=	c.399A>G	Urinary tract	29	Bladder	NS	Carcinoma	Transitional cell carcinoma	Non papillary transitional cell carcinoma non invasive	33004514	-	Previously Reported	Tumour Sample	Unknown	17:42339383..42339383
STAT3	ENST00000264657.9	Yes	PD40845j_lo0004	2875087	p.T133=	c.399A>G	Urinary tract	29	Bladder	NS	Carcinoma	Transitional cell carcinoma	Non papillary transitional cell carcinoma non invasive	33004514	-	Previously Reported	Tumour Sample	Unknown	17:42339383..42339383
STAT3	ENST00000264657.9	Yes	PD40845j_lo0003	2875086	p.T133=	c.399A>G	Urinary tract	29	Bladder	NS	Carcinoma	Transitional cell carcinoma	Non papillary transitional cell carcinoma non invasive	33004514	-	Previously Reported	Tumour Sample	Unknown	17:42339383..42339383
STAT3	ENST00000264657.9	Yes	PD40845j_lo0022	2875094	p.T133=	c.399A>G	Urinary tract	29	Bladder	NS	Carcinoma	Transitional cell carcinoma	Non papillary transitional cell carcinoma non invasive	33004514	-	Confirmed Somatic	Tumour Sample	Unknown	17:42339383..42339383
STAT3	ENST00000264657.9	Yes	5-VS044-T1	2869874	p.F355=	c.1065C>T	Skin	118	NS	NS	Carcinoma	Basal cell carcinoma	NS	26950094	-	Confirmed Somatic	Tumour Sample	Unknown	17:42331516..42331516
STAT3	ENST00000264657.9	Yes	5-VS042-T1	2869872	p.F355=	c.1065C>T	Skin	118	NS	NS	Carcinoma	Basal cell carcinoma	NS	26950094	-	Confirmed Somatic	Tumour Sample	Unknown	17:42331516..42331516
STAT3	ENST00000264657.9	Yes	5-VS037-T6	2869866	p.F355=	c.1065C>T	Skin	118	NS	NS	Carcinoma	Basal cell carcinoma	NS	26950094	-	Confirmed Somatic	Tumour Sample	Unknown	17:42331516..42331516
STAT3	ENST00000264657.9	Yes	5-VS017-T2	2869838	p.F355=	c.1065C>T	Skin	118	NS	NS	Carcinoma	Basal cell carcinoma	NS	26950094	-	Confirmed Somatic	Tumour Sample	Unknown	17:42331516..42331516
STAT3	ENST00000264657.9	Yes	BALCL6	2814277	p.H410R	c.1229A>G	Haematopoietic and lymphoid	558	Breast	NS	Lymphoid neoplasm	Breast implant associated anaplastic large cell lymphoma	ALK negative	30546832	-	Confirmed Somatic	Tumour Sample	Unknown	17:42329558..42329558
STAT3	ENST00000264657.9	Yes	5-WS013-T1	2869950	p.I659=	c.1977C>T	Skin	118	NS	NS	Carcinoma	Basal cell carcinoma	NS	26950094	-	Variant of unknown origin	Tumour Sample	Unknown	17:42322406..42322406
STAT3	ENST00000264657.9	Yes	BIALCL_34	2822940	p.I659L	c.1975A>C	Haematopoietic and lymphoid	558	Breast	NS	Lymphoid neoplasm	Breast implant associated anaplastic large cell lymphoma invasive	ALK negative	31774495	-	Confirmed Somatic	Tumour Sample	Unknown	17:42322408..42322408
STAT3	ENST00000264657.9	Yes	BIALCL_13	2822923	p.I659L	c.1975A>C	Haematopoietic and lymphoid	558	Breast	NS	Lymphoid neoplasm	Breast implant associated anaplastic large cell lymphoma invasive	ALK negative	31774495	-	Confirmed Somatic	Tumour Sample	Unknown	17:42322408..42322408
STAT3	ENST00000264657.9	Yes	2945001	2945001	p.I659L	c.1975A>C	Haematopoietic and lymphoid	558	Stomach	NS	Lymphoid neoplasm	Diffuse large B cell lymphoma	NS	36243813	-	Confirmed Somatic	Tumour Sample	Unknown	17:42322408..42322408
STAT3	ENST00000264657.9	Yes	2924302	2924302	p.I659L	c.1975A>C	Haematopoietic and lymphoid	558	NS	NS	Lymphoid neoplasm	T cell large granular lymphocytic leukaemia	Alpha-beta	35015834	-	Previously Reported	Tumour Sample	Unknown	17:42322408..42322408
STAT3	ENST00000264657.9	Yes	GC8_T	1645684	p.R278=	c.834T>C	Stomach	25	NS	NS	Carcinoma	Adenocarcinoma	NS	-	371	Variant of unknown origin	Tumour Sample	Heterozygous	17:42334013..42334013
STAT3	ENST00000264657.9	Yes	TIS31075832F1D1L1	2955443	p.R70C	c.208C>T	Upper aerodigestive tract	23	Larynx	NS	Other	Neoplasm	Malignant	35911687	-	Variant of unknown origin	Tumour Sample	Unknown	17:42346634..42346634
STAT3	ENST00000264657.9	Yes	BD236T	2459871	p.R729Afs*3	c.2185del	Biliary tract	11	Bile duct	NS	Carcinoma	NS	NS	-	658	Confirmed Somatic	Tumour Sample	Unknown	17:42316866..42316866
STAT3	ENST00000264657.9	Yes	GCTK_294_T	2747532	p.R84*	c.250C>T	Stomach	25	NS	NS	Carcinoma	NS	NS	-	683	Confirmed Somatic	Tumour Sample	Unknown	17:42346592..42346592
STAT3	ENST00000264657.9	Yes	T3263	2658270	p.R84Q	c.251G>A	Large intestine	68	NS	NS	Carcinoma	Adenocarcinoma	NS	27149842	-	Confirmed Somatic	Unknown	Unknown	17:42346591..42346591
STAT3	ENST00000264657.9	Yes	1826998	1826998	p.Y657_K658insY	c.?	Haematopoietic and lymphoid	558	NS	NS	Lymphoid neoplasm	NK cell leukaemia	NS	23207521	-	Variant of unknown origin	Tumour Sample	Unknown	-
STAT3	ENST00000264657.9	Yes	1811089	1811089	p.Y657dup	c.1969_1971dup	Haematopoietic and lymphoid	558	NS	NS	Lymphoid neoplasm	T cell large granular lymphocytic leukaemia	NS	22591296	-	Variant of unknown origin	Tumour Sample	Heterozygous	17:42322414..42322415
STAT3	ENST00000264657.9	Yes	1811081	1811081	p.D661H	c.1981G>C	Haematopoietic and lymphoid	558	NS	NS	Lymphoid neoplasm	T cell large granular lymphocytic leukaemia	NS	22591296	-	Variant of unknown origin	Tumour Sample	Heterozygous	17:42322402..42322402
STAT3	ENST00000264657.9	Yes	2945045	2945045	p.D661N	c.1981G>A	Haematopoietic and lymphoid	558	Stomach	NS	Lymphoid neoplasm	Diffuse large B cell lymphoma	NS	36243813	-	Confirmed Somatic	Tumour Sample	Unknown	17:42322402..42322402
STAT3	ENST00000264657.9	Yes	TCGA-BA-5151-01	2193842	p.D661V	c.1982A>T	Upper aerodigestive tract	23	Head neck	NS	Carcinoma	Squamous cell carcinoma	NS	-	627	Confirmed Somatic	Unknown	Unknown	17:42322401..42322401
STAT3	ENST00000264657.9	Yes	TLBR_2	2814461	p.D661Y	c.?	Haematopoietic and lymphoid	558	Breast	NS	Lymphoid neoplasm	Breast implant associated anaplastic large cell lymphoma	ALK negative	28356514	-	Previously Reported	Cultured	Unknown	-
STAT3	ENST00000264657.9	Yes	TCGA-CG-4465-01	2197898	p.D661Y	c.1981G>T	Stomach	25	NS	NS	Carcinoma	Adenocarcinoma	NS	-	541	Confirmed Somatic	Unknown	Unknown	17:42322402..42322402
STAT3	ENST00000264657.9	Yes	TCGA-D7-8572-01	2198007	p.E506K	c.1516G>A	Stomach	25	NS	NS	Carcinoma	Adenocarcinoma	NS	-	541	Confirmed Somatic	Unknown	Unknown	17:42324795..42324795
STAT3	ENST00000264657.9	Yes	GCYC_049_T	2747639	p.E506K	c.1516G>A	Stomach	25	NS	NS	Carcinoma	NS	NS	-	683	Confirmed Somatic	Tumour Sample	Unknown	17:42324795..42324795
STAT3	ENST00000264657.9	Yes	TCGA-E7-A8O8-01	2385762	p.E506K	c.1516G>A	Urinary tract	29	Bladder	NS	Carcinoma	NS	NS	-	413	Confirmed Somatic	Tumour Sample	Unknown	17:42324795..42324795
STAT3	ENST00000264657.9	Yes	2588316	2588316	p.H410Q	c.1230C>A	Upper aerodigestive tract	23	Pharynx	NS	Carcinoma	Squamous cell carcinoma	NS	26619122	-	Confirmed Somatic	Tumour Sample	Unknown	17:42329557..42329557
STAT3	ENST00000264657.9	Yes	2924281	2924281	p.H410R	c.1229A>G	Haematopoietic and lymphoid	558	NS	NS	Lymphoid neoplasm	T cell large granular lymphocytic leukaemia	Alpha-beta	35015834	-	Previously Reported	Tumour Sample	Unknown	17:42329558..42329558
STAT3	ENST00000264657.9	Yes	P-0005038-T01-IM5	2721443	p.H410R	c.1229A>G	Liver	58	NS	NS	Carcinoma	Hepatocellular carcinoma	NS	28481359	-	Confirmed Somatic	Tumour Sample	Heterozygous	17:42329558..42329558
STAT3	ENST00000264657.9	Yes	TCGA-DD-A3A3-01	2194602	p.H410R	c.1229A>G	Liver	58	NS	NS	Carcinoma	Hepatocellular carcinoma	NS	-	628	Confirmed Somatic	Unknown	Unknown	17:42329558..42329558
STAT3	ENST00000264657.9	Yes	2924337	2924337	p.K658R	c.1973A>G	Haematopoietic and lymphoid	558	NS	NS	Lymphoid neoplasm	T cell large granular lymphocytic leukaemia	Alpha-beta	35015834	-	Previously Reported	Tumour Sample	Unknown	17:42322410..42322410
STAT3	ENST00000264657.9	Yes	2924311	2924311	p.K658R	c.1973A>G	Haematopoietic and lymphoid	558	NS	NS	Lymphoid neoplasm	T cell large granular lymphocytic leukaemia	Gamma-delta	35015834	-	Previously Reported	Tumour Sample	Unknown	17:42322410..42322410
STAT3	ENST00000264657.9	Yes	ATL113	2488741	p.K658R	c.1973A>G	Haematopoietic and lymphoid	558	NS	NS	Lymphoid neoplasm	Adult T cell lymphoma-leukaemia	NS	26437031	-	Confirmed Somatic	Unknown	Unknown	17:42322410..42322410
STAT3	ENST00000264657.9	Yes	P-0008421-T01-IM5	2724538	p.K658Y	c.1972_1974delinsTAT	Haematopoietic and lymphoid	558	NS	NS	Lymphoid neoplasm	Follicular dendritic cell sarcoma	NS	28481359	-	Confirmed Somatic	Tumour Sample	Heterozygous	17:42322409..42322411
STAT3	ENST00000264657.9	Yes	P-0004359-T01-IM5	2720766	p.L55V	c.163T>G	Lung	58	NS	NS	Carcinoma	Adenocarcinoma	NS	28481359	-	Confirmed Somatic	Tumour Sample	Heterozygous	17:42346679..42346679
STAT3	ENST00000264657.9	Yes	8035603	1842529	p.R13W	c.37C>T	Pancreas	9	NS	NS	Carcinoma	Ductal carcinoma	NS	-	328	Confirmed Somatic	Tumour Sample	Unknown	17:42348480..42348480
STAT3	ENST00000264657.9	Yes	T2367	2658708	p.R31W	c.91C>T	Large intestine	68	NS	NS	Carcinoma	Adenocarcinoma	NS	27149842	-	Confirmed Somatic	Unknown	Unknown	17:42348426..42348426
STAT3	ENST00000264657.9	Yes	EOPC-191_tumor_01	2633771	p.R31W	c.91C>T	Prostate	31	NS	NS	Carcinoma	NS	NS	-	534	Confirmed Somatic	Tumour Sample	Unknown	17:42348426..42348426
STAT3	ENST00000264657.9	Yes	P-0010491-T01-IM5	2726208	p.R31W	c.91C>T	Urinary tract	29	Bladder	NS	Carcinoma	Transitional cell carcinoma	NS	28481359	-	Confirmed Somatic	Tumour Sample	Heterozygous	17:42348426..42348426
STAT3	ENST00000264657.9	Yes	T2762	2658305	p.R729Afs*3	c.2185del	Large intestine	68	NS	NS	Carcinoma	Adenocarcinoma	NS	27149842	-	Confirmed Somatic	Unknown	Unknown	17:42316866..42316866
STAT3	ENST00000264657.9	Yes	TCGA-NH-A5IV-01	2193436	p.R729H	c.2186G>A	Large intestine	68	Colon	NS	Carcinoma	Adenocarcinoma	NS	22810696	376	Confirmed Somatic	Unknown	Unknown	17:42316860..42316860
STAT3	ENST00000264657.9	Yes	2948300	2948300	p.R729H	c.2186G>A	Lung	58	NS	NS	Carcinoma	Non small cell carcinoma	NS	29657128	-	Confirmed Somatic	Tumour Sample	Unknown	17:42316860..42316860
STAT3	ENST00000264657.9	Yes	2011-2280:2012-366-T	2297698	p.R729Pfs*12	c.2185dup	Upper aerodigestive tract	23	Head neck	NS	Carcinoma	Squamous cell carcinoma	NS	25056374	-	Confirmed Somatic	Tumour Sample	Homozygous	17:42316866..42316867
STAT3	ENST00000264657.9	Yes	STC14GA	2935490	p.R729Pfs*12	c.2185dup	Stomach	25	NS	NS	Adenoma	NS	NS	29945994	-	Confirmed Somatic	Tumour Sample	Unknown	17:42316866..42316867
STAT3	ENST00000264657.9	Yes	SJNBL011600	2976646	p.R84*	c.250C>T	Autonomic ganglia	3	NS	NS	Neuroblastoma	NS	NS	33056981	-	Previously Reported	Tumour Sample	Unknown	17:42346592..42346592
STAT3	ENST00000264657.9	Yes	TCGA-D1-A15X-01	1783497	p.R84*	c.250C>T	Endometrium	32	NS	NS	Carcinoma	Endometrioid carcinoma	NS	-	419	Previously Reported	Tumour Sample	Heterozygous	17:42346592..42346592
STAT3	ENST00000264657.9	Yes	TCGA-GM-A2D9-01	2187740	p.S636F	c.1907C>T	Breast	41	NS	NS	Carcinoma	NS	NS	-	414	Confirmed Somatic	Unknown	Unknown	17:42322476..42322476
STAT3	ENST00000264657.9	Yes	P-0003194-T01-IM5	2719688	p.S636F	c.1907C>T	Ovary	14	NS	NS	Carcinoma	Clear cell carcinoma	NS	28481359	-	Confirmed Somatic	Tumour Sample	Heterozygous	17:42322476..42322476
STAT3	ENST00000264657.9	Yes	2838547	2838547	p.S636F	c.?	Salivary gland	6	Parotid	NS	Carcinoma	Intraductal carcinoma	NS	31989433	-	Variant of unknown origin	Tumour Sample	Unknown	-
STAT3	ENST00000264657.9	Yes	PD36788e	2894859	p.S636F	c.1907C>T	Skin	118	Extremity	NS	Malignant melanoma	NS	NS	33024263	-	Confirmed Somatic	Tumour Sample	Unknown	17:42322476..42322476
STAT3	ENST00000264657.9	Yes	5-VS060-T1	2869889	p.S636F	c.1907C>T	Skin	118	NS	NS	Carcinoma	Basal cell carcinoma	NS	26950094	-	Confirmed Somatic	Tumour Sample	Unknown	17:42322476..42322476
STAT3	ENST00000264657.9	Yes	TCGA-38-4631-01	1780095	p.T716=	c.2148G>C	Lung	58	NS	NS	Carcinoma	Adenocarcinoma	NS	-	417	Variant of unknown origin	Tumour Sample	Unknown	17:42316898..42316898
STAT3	ENST00000264657.9	Yes	22	2951414	p.T716M	c.2147C>T	Haematopoietic and lymphoid	558	NS	NS	Lymphoid neoplasm	Plasma cell myeloma	NS	26918361	-	Confirmed Somatic	Tumour Sample	Unknown	17:42316899..42316899
STAT3	ENST00000264657.9	Yes	CHG-2013-27553T	2634356	p.A473=	c.1419C>T	Liver	58	NS	NS	Other	Neoplasm	NS	-	660	Confirmed Somatic	Tumour Sample	Unknown	17:42325008..42325008
STAT3	ENST00000264657.9	Yes	2963339	2963339	p.A702T	c.2104G>A	Bone	1	NS	NS	Osteosarcoma	NS	NS	37727135	-	Confirmed Somatic	Tumour Sample	Unknown	17:42317222..42317222
STAT3	ENST00000264657.9	Yes	2390125	2390125	p.A702T	c.?	Haematopoietic and lymphoid	558	Sinonasal and nasal cavity	NS	Lymphoid neoplasm	NK-T cell lymphoma	NS	25586472	-	Variant of unknown origin	Tumour Sample	Unknown	-
STAT3	ENST00000264657.9	Yes	45690	2746097	p.A702T	c.2104G>A	Large intestine	68	NS	NS	Carcinoma	Adenocarcinoma	NS	-	646	Confirmed Somatic	Tumour Sample	Unknown	17:42317222..42317222
STAT3	ENST00000264657.9	Yes	AS-07	2911404	p.A702T	c.2104G>A	Soft tissue	4	Blood vessel	Skin	Angiosarcoma	NS	NS	33016928	-	Confirmed Somatic	Tumour Sample	Unknown	17:42317222..42317222
STAT3	ENST00000264657.9	Yes	2930632	2930632	p.D427G	c.1280A>G	Haematopoietic and lymphoid	558	NS	NS	Haematopoietic neoplasm	Chronic neutrophilic leukaemia	NS	31880950	-	Variant of unknown origin	Tumour Sample	Unknown	17:42329411..42329411
STAT3	ENST00000264657.9	Yes	P-0001396-T02-IM5	2719419	p.E444K	c.1330G>A	Breast	41	NS	NS	Carcinoma	Ductal carcinoma	NS	28481359	-	Confirmed Somatic	Tumour Sample	Heterozygous	17:42326151..42326151
STAT3	ENST00000264657.9	Yes	TCGA-E7-A7XN-01	2339199	p.E444K	c.1330G>A	Urinary tract	29	Bladder	NS	Carcinoma	NS	NS	-	413	Confirmed Somatic	Tumour Sample	Unknown	17:42326151..42326151
STAT3	ENST00000264657.9	Yes	QC2-09-T2	2462791	p.E652K	c.1954G>A	Haematopoietic and lymphoid	558	NS	NS	Lymphoid neoplasm	Diffuse large B cell lymphoma	NS	26647218	-	Confirmed Somatic	Tumour Sample	Unknown	17:42322429..42322429
STAT3	ENST00000264657.9	Yes	CHG-2011-508T	2634354	p.E652K	c.1954G>A	Liver	58	NS	NS	Other	Neoplasm	NS	-	660	Confirmed Somatic	Tumour Sample	Unknown	17:42322429..42322429
STAT3	ENST00000264657.9	Yes	CHG-12-02832T	2634288	p.E652K	c.1954G>A	Liver	58	NS	NS	Other	Neoplasm	NS	-	660	Confirmed Somatic	Tumour Sample	Unknown	17:42322429..42322429
STAT3	ENST00000264657.9	Yes	CHG-2010-22780T	2634352	p.E652K	c.1954G>A	Liver	58	NS	NS	Other	Neoplasm	NS	-	660	Confirmed Somatic	Tumour Sample	Unknown	17:42322429..42322429
STAT3	ENST00000264657.9	Yes	TCGA-D3-A2JK-06	2121520	p.H81L	c.242A>T	Skin	118	NS	NS	Malignant melanoma	NS	NS	-	540	Confirmed Somatic	Unknown	Unknown	17:42346600..42346600
STAT3	ENST00000264657.9	Yes	PD36420a	2954447	p.I309=	c.927C>T	Skin	118	Head neck	NS	Malignant melanoma	Nodular	NS	36219477	-	Previously Reported	Tumour Sample	Unknown	17:42333920..42333920
STAT3	ENST00000264657.9	Yes	5-VS046-T1	2869876	p.I309=	c.927C>T	Skin	118	NS	NS	Carcinoma	Basal cell carcinoma	NS	26950094	-	Confirmed Somatic	Tumour Sample	Unknown	17:42333920..42333920
STAT3	ENST00000264657.9	Yes	Case3a	2043260	p.I498V	c.1492A>G	Ovary	14	NS	NS	Carcinoma	Serous carcinoma	NS	23780408	-	Confirmed Somatic	Tumour Sample	Unknown	17:42324819..42324819
STAT3	ENST00000264657.9	Yes	Case3c	2057470	p.I498V	c.1492A>G	Ovary	14	NS	NS	Carcinoma	Serous carcinoma	NS	23780408	-	Confirmed Somatic	Tumour Sample	Unknown	17:42324819..42324819
STAT3	ENST00000264657.9	Yes	ATL094	2488724	p.K658H	c.1972_1974delinsCAC	Haematopoietic and lymphoid	558	NS	NS	Lymphoid neoplasm	Adult T cell lymphoma-leukaemia	NS	26437031	-	Confirmed Somatic	Unknown	Unknown	17:42322409..42322411
STAT3	ENST00000264657.9	Yes	1823896	1823896	p.K658N	c.1974G>T	Haematopoietic and lymphoid	558	NS	NS	Lymphoid neoplasm	T cell large granular lymphocytic leukaemia	NS	22859607	-	Confirmed Somatic	Tumour Sample	Heterozygous	17:42322409..42322409
STAT3	ENST00000264657.9	Yes	1811090	1811090	p.K658N	c.1974G>T	Haematopoietic and lymphoid	558	NS	NS	Lymphoid neoplasm	T cell large granular lymphocytic leukaemia	NS	22591296	-	Previously Reported	Tumour Sample	Heterozygous	17:42322409..42322409
STAT3	ENST00000264657.9	Yes	2314718	2314718	p.K658R	c.?	Haematopoietic and lymphoid	558	NS	NS	Lymphoid neoplasm	T cell large granular lymphocytic leukaemia	NS	24797340	-	Variant of unknown origin	Tumour Sample	Unknown	-
STAT3	ENST00000264657.9	Yes	CHG-2013-27553T	2634356	p.N740=	c.2220T>C	Liver	58	NS	NS	Other	Neoplasm	NS	-	660	Confirmed Somatic	Tumour Sample	Unknown	17:42316826..42316826
STAT3	ENST00000264657.9	Yes	SJG-017	2561464	p.N740=	c.2220T>C	Upper aerodigestive tract	23	Mouth	Tongue	Carcinoma	Squamous cell carcinoma	NS	27693639	-	Confirmed Somatic	Cultured	Unknown	17:42316826..42316826
STAT3	ENST00000264657.9	Yes	CHG-20T	2634254	p.P255=	c.765G>T	Liver	58	NS	NS	Other	Neoplasm	NS	-	660	Confirmed Somatic	Tumour Sample	Unknown	17:42337467..42337467
STAT3	ENST00000264657.9	Yes	DLD1	2301972	p.P255=	c.765G>A	Large intestine	68	NS	NS	Carcinoma	Adenocarcinoma	NS	24755471	-	Variant of unknown origin	Cultured	Heterozygous	17:42337467..42337467
STAT3	ENST00000264657.9	Yes	P-0006365-T01-IM5	2722742	p.P255L	c.764C>T	Large intestine	68	Colon	Sigmoid	Carcinoma	Adenocarcinoma	NS	28481359	-	Confirmed Somatic	Tumour Sample	Heterozygous	17:42337468..42337468
STAT3	ENST00000264657.9	Yes	TCGA-D3-A3C8-06	2121530	p.P356H	c.1067C>A	Skin	118	NS	NS	Malignant melanoma	NS	NS	-	540	Confirmed Somatic	Unknown	Unknown	17:42331514..42331514
STAT3	ENST00000264657.9	Yes	SW48	2302017	p.P356L	c.1067C>T	Large intestine	68	NS	NS	Carcinoma	Adenocarcinoma	NS	24755471	-	Variant of unknown origin	Cultured	Heterozygous	17:42331514..42331514
STAT3	ENST00000264657.9	Yes	TCGA-AP-A0LM-01	1783352	p.P725=	c.2175G>A	Endometrium	32	NS	NS	Carcinoma	Endometrioid carcinoma	NS	-	419	Confirmed Somatic	Tumour Sample	Unknown	17:42316871..42316871
STAT3	ENST00000264657.9	Yes	TCGA-B8-A7U6-01	2263077	p.P725L	c.2174C>T	Kidney	6	NS	NS	Carcinoma	Clear cell renal cell carcinoma	NS	-	416	Confirmed Somatic	Tumour Sample	Unknown	17:42316872..42316872
STAT3	ENST00000264657.9	Yes	TCGA-AP-A056-01	1783334	p.R278C	c.832C>T	Endometrium	32	NS	NS	Carcinoma	Endometrioid carcinoma	NS	-	419	Previously Reported	Tumour Sample	Heterozygous	17:42334015..42334015
STAT3	ENST00000264657.9	Yes	P-0005228-T01-IM5	2721631	p.R423G	c.1267C>G	Skin	118	NS	NS	Malignant melanoma	NS	NS	28481359	-	Confirmed Somatic	Tumour Sample	Heterozygous	17:42329424..42329424
STAT3	ENST00000264657.9	Yes	SJALL049645	2941043	p.S458F	c.1373C>T	Haematopoietic and lymphoid	558	NS	NS	Lymphoid neoplasm	Acute lymphoblastic B cell leukaemia	NS	36050548	-	Confirmed Somatic	Tumour Sample	Unknown	17:42325054..42325054
STAT3	ENST00000264657.9	Yes	T2269	2658232	p.S75=	c.225G>A	Large intestine	68	NS	NS	Carcinoma	Adenocarcinoma	NS	27149842	-	Confirmed Somatic	Unknown	Unknown	17:42346617..42346617
STAT3	ENST00000264657.9	Yes	DM10	2466851	p.S75=	c.225G>T	Skin	118	Face	NS	Malignant melanoma	Desmoplastic	NS	26343386	-	Variant of unknown origin	Tumour Sample	Unknown	17:42346617..42346617
STAT3	ENST00000264657.9	Yes	4139	2498284	p.T716Nfs*8	c.2144_2144+1insA	Haematopoietic and lymphoid	558	NS	NS	Lymphoid neoplasm	Acute lymphoblastic T cell leukaemia	NS	26206799	-	Confirmed Somatic	Tumour Sample	Unknown	17:42317181..42317182
STAT3	ENST00000264657.9	Yes	p11-BL	2936772	p.V299=	c.897A>T	Lung	58	NS	NS	Carcinoma	Adenocarcinoma	NS	35902848	-	Confirmed Somatic	Tumour Sample	Unknown	17:42333950..42333950
STAT3	ENST00000264657.9	Yes	TCGA-DQ-5631-01	2193664	p.V299A	c.896T>C	Upper aerodigestive tract	23	Head neck	NS	Carcinoma	Squamous cell carcinoma	NS	-	627	Confirmed Somatic	Unknown	Unknown	17:42333951..42333951
STAT3	ENST00000264657.9	Yes	2314723	2314723	p.Y657_K658insY	c.?	Haematopoietic and lymphoid	558	NS	NS	Lymphoid neoplasm	T cell large granular lymphocytic leukaemia	NS	24797340	-	Variant of unknown origin	Tumour Sample	Unknown	-
STAT3	ENST00000264657.9	Yes	CHG-2011-508T	2634354	p.A209=	c.627G>C	Liver	58	NS	NS	Other	Neoplasm	NS	-	660	Confirmed Somatic	Tumour Sample	Unknown	17:42337781..42337781
STAT3	ENST00000264657.9	Yes	W31T	2745055	p.A44T	c.130G>A	Thyroid	14	NS	NS	Carcinoma	NS	NS	-	676	Confirmed Somatic	Tumour Sample	Unknown	17:42346712..42346712
STAT3	ENST00000264657.9	Yes	TCGA-AX-A2HD-01	2198411	p.A473V	c.1418C>T	Endometrium	32	NS	NS	Carcinoma	Endometrioid carcinoma	NS	-	419	Confirmed Somatic	Unknown	Unknown	17:42325009..42325009
STAT3	ENST00000264657.9	Yes	TCGA-44-8119-01	1913990	p.D427G	c.1280A>G	Lung	58	Right upper lobe	NS	Carcinoma	Adenocarcinoma	NS	-	417	Variant of unknown origin	Tumour Sample	Unknown	17:42329411..42329411
STAT3	ENST00000264657.9	Yes	BL-16-K29175	2905319	p.D427Y	c.1279G>T	Lung	58	NS	NS	Carcinoma	Non small cell carcinoma	NS	32321774	-	Variant of unknown origin	Tumour Sample	Unknown	17:42329412..42329412
STAT3	ENST00000264657.9	Yes	2777214	2777214	p.E638Q	c.?	Haematopoietic and lymphoid	558	NS	NS	Lymphoid neoplasm	NK-T cell lymphoma	NS	26192917	-	Confirmed Somatic	Tumour Sample	Unknown	-
STAT3	ENST00000264657.9	Yes	s_DS_scb_061_P_s_SCB_61T	2861637	p.E63D	c.189G>C	Urinary tract	29	Bladder	NS	Carcinoma	Small cell carcinoma	NS	29180607	-	Confirmed Somatic	Tumour Sample	Unknown	17:42346653..42346653
STAT3	ENST00000264657.9	Yes	CHG-2013-27553T	2634356	p.F355=	c.1065C>T	Liver	58	NS	NS	Other	Neoplasm	NS	-	660	Confirmed Somatic	Tumour Sample	Unknown	17:42331516..42331516
STAT3	ENST00000264657.9	Yes	17184	1423792	p.G402C	c.1204G>T	Lung	58	NS	NS	Carcinoma	Adenocarcinoma	NS	18948947	-	Confirmed Somatic	Tumour Sample	Heterozygous	17:42329583..42329583
STAT3	ENST00000264657.9	Yes	BL-18-K11226	2905677	p.G402S	c.1204G>A	Large intestine	68	NS	NS	Carcinoma	Adenocarcinoma	NS	32321774	-	Previously Reported	Tumour Sample	Unknown	17:42329583..42329583
STAT3	ENST00000264657.9	Yes	P10_LG_BilIN	2973148	p.G749E	c.2246G>A	Biliary tract	11	Gallbladder	NS	Other	Adenoma	NS	34362903	-	Confirmed Somatic	Tumour Sample	Unknown	17:42316800..42316800
STAT3	ENST00000264657.9	Yes	5-GE016-T1	2869741	p.H58Q	c.174T>A	Skin	118	NS	NS	Carcinoma	Basal cell carcinoma	NS	26950094	-	Variant of unknown origin	Tumour Sample	Unknown	17:42346668..42346668
STAT3	ENST00000264657.9	Yes	5-GE100-T1	2869804	p.H58Y	c.172C>T	Skin	118	NS	NS	Carcinoma	Basal cell carcinoma	NS	26950094	-	Previously Reported	Tumour Sample	Unknown	17:42346670..42346670
STAT3	ENST00000264657.9	Yes	Case3b	2057469	p.I498V	c.1492A>G	Ovary	14	NS	NS	Carcinoma	Serous carcinoma	NS	23780408	-	Confirmed Somatic	Tumour Sample	Unknown	17:42324819..42324819
STAT3	ENST00000264657.9	Yes	PD13779a	1914198	p.I711L	c.2131A>C	Breast	41	NS	NS	Carcinoma	ER-positive carcinoma	NS	25850943	-	Confirmed Somatic	Tumour Sample	Unknown	17:42317195..42317195
STAT3	ENST00000264657.9	Yes	GAGA6_SC-xenograft	2907036	p.I711V	c.2131A>G	Stomach	25	NS	NS	Carcinoma	Signet ring adenocarcinoma	NS	28978722	-	Confirmed Somatic	Cultured	Unknown	17:42317195..42317195
STAT3	ENST00000264657.9	Yes	ATL253	2488851	p.K658N	c.1974G>T	Haematopoietic and lymphoid	558	NS	NS	Lymphoid neoplasm	Adult T cell lymphoma-leukaemia	NS	26437031	-	Confirmed Somatic	Unknown	Unknown	17:42322409..42322409
STAT3	ENST00000264657.9	Yes	TCGA-C5-A3HL-01	2263167	p.L18=	c.54C>G	Cervix	6	NS	NS	Carcinoma	Squamous cell carcinoma	NS	-	415	Confirmed Somatic	Tumour Sample	Unknown	17:42348463..42348463
STAT3	ENST00000264657.9	Yes	MBC095T	2807260	p.L18V	c.52C>G	Breast	41	NS	NS	Carcinoma	Ductal carcinoma	NS	31340200	-	Variant of unknown origin	Tumour Sample	Unknown	17:42348465..42348465
STAT3	ENST00000264657.9	Yes	2014_Lung_sq_57_T	2744928	p.L404V	c.1210C>G	Lung	58	NS	NS	Carcinoma	NS	NS	-	583	Confirmed Somatic	Tumour Sample	Unknown	17:42329577..42329577
STAT3	ENST00000264657.9	Yes	P-0008847-T01-IM5	2724879	p.N567K	c.1701T>G	Haematopoietic and lymphoid	558	Small intestine	NS	Lymphoid neoplasm	B cell lymphoma unspecified	NS	28481359	-	Previously Reported	Tumour Sample	Heterozygous	17:42323307..42323307
STAT3	ENST00000264657.9	Yes	3N29-VS-3T29	2363596	p.P132S	c.394C>T	Oesophagus	8	NS	NS	Carcinoma	Squamous cell carcinoma	NS	25839328	-	Confirmed Somatic	Unknown	Unknown	17:42339388..42339388
STAT3	ENST00000264657.9	Yes	3T29	2745724	p.P132S	c.394C>T	Oesophagus	8	NS	NS	Carcinoma	NS	NS	-	582	Confirmed Somatic	Tumour Sample	Unknown	17:42339388..42339388
STAT3	ENST00000264657.9	Yes	3N29-VS-3T29	2582913	p.P132S	c.394C>T	Oesophagus	8	NS	NS	Carcinoma	Squamous cell carcinoma	NS	26759717	-	Confirmed Somatic	Tumour Sample	Unknown	17:42339388..42339388
STAT3	ENST00000264657.9	Yes	HCT8	2301980	p.P255=	c.765G>A	Large intestine	68	NS	NS	Carcinoma	Adenocarcinoma	NS	24755471	-	Variant of unknown origin	Cultured	Heterozygous	17:42337467..42337467
STAT3	ENST00000264657.9	Yes	IP31LG6	2973753	p.Q212K	c.634C>A	Pancreas	9	NS	NS	Other	Dysplasia-in situ neoplasm	NS	33028669	-	Confirmed Somatic	Tumour Sample	Unknown	17:42337774..42337774
STAT3	ENST00000264657.9	Yes	TCGA-C8-A12X-01	1900007	p.R152=	c.456G>A	Breast	41	NS	NS	Carcinoma	NS	NS	-	414	Confirmed Somatic	Tumour Sample	Unknown	17:42339326..42339326
STAT3	ENST00000264657.9	Yes	P-0012202-T01-IM5	2727326	p.R152W	c.454C>T	Skin	118	NS	NS	Carcinoma	Squamous cell carcinoma	NS	28481359	-	Confirmed Somatic	Tumour Sample	Heterozygous	17:42339328..42339328
STAT3	ENST00000264657.9	Yes	2960090	2960090	p.R214Q	c.641G>A	Lung	58	NS	NS	Carcinoma	Adenocarcinoma	NS	37657238	-	Confirmed Somatic	Tumour Sample	Unknown	17:42337767..42337767
STAT3	ENST00000264657.9	Yes	W41T	2745059	p.R246Q	c.737G>A	Thyroid	14	NS	NS	Carcinoma	NS	NS	-	676	Confirmed Somatic	Tumour Sample	Unknown	17:42337495..42337495
STAT3	ENST00000264657.9	Yes	AOCS-088-3-8	2186345	p.R262Q	c.785G>A	Ovary	14	NS	NS	Carcinoma	Mixed adenosquamous carcinoma	NS	-	585	Confirmed Somatic	Unknown	Unknown	17:42337447..42337447
STAT3	ENST00000264657.9	Yes	40M	2466835	p.R262W	c.784C>T	Skin	118	Forearm	NS	Malignant melanoma	Desmoplastic	NS	26343386	-	Confirmed Somatic	Tumour Sample	Unknown	17:42337448..42337448
STAT3	ENST00000264657.9	Yes	BL-16-A36234	2905681	p.R278C	c.832C>T	Large intestine	68	NS	NS	Carcinoma	Adenocarcinoma	NS	32321774	-	Previously Reported	Tumour Sample	Unknown	17:42334015..42334015
STAT3	ENST00000264657.9	Yes	GC13	2896794	p.R278S	c.832C>A	Placenta	1	NS	NS	Choriocarcinoma	NS	NS	33319857	-	Confirmed Somatic	Tumour Sample	Unknown	17:42334015..42334015
STAT3	ENST00000264657.9	Yes	TCGA-DU-A5TT-01	2194423	p.R31Q	c.92G>A	Central nervous system	9	Brain	NS	Glioma	NS	NS	-	545	Confirmed Somatic	Unknown	Unknown	17:42348425..42348425
STAT3	ENST00000264657.9	Yes	P-0009785-T01-IM5	2725635	p.R382Gfs*12	c.1144del	Oesophagus	8	NS	NS	Carcinoma	Adenocarcinoma	NS	28481359	-	Confirmed Somatic	Tumour Sample	Heterozygous	17:42329645..42329645
STAT3	ENST00000264657.9	Yes	BL-17-T03409	2905461	p.R382W	c.1144C>T	NS	7	NS	NS	Malignant melanoma	NS	NS	32321774	-	Variant of unknown origin	Tumour Sample	Unknown	17:42329643..42329643
STAT3	ENST00000264657.9	Yes	D291	2963696	p.R593W	c.1777C>T	Central nervous system	9	Brain	NS	Primitive neuroectodermal tumour-medulloblastoma	NS	NS	25642631	-	Variant of unknown origin	Unknown	Unknown	17:42323115..42323115
STAT3	ENST00000264657.9	Yes	IGC-02-1183	2662280	p.R595=	c.1785G>T	Lung	58	NS	NS	Carcinoma	Adenocarcinoma	NS	27923066	-	Confirmed Somatic	Tumour Sample	Unknown	17:42323107..42323107
STAT3	ENST00000264657.9	Yes	EXTERN_MELA_20140530_018	2839468	p.R688W	c.2062C>T	Skin	118	Face	NS	Malignant melanoma	NS	NS	28467829	-	Confirmed Somatic	Tumour Sample	Unknown	17:42322321..42322321
STAT3	ENST00000264657.9	Yes	HCC99	2120909	p.S429=	c.1287C>A	Liver	58	NS	NS	Carcinoma	NS	NS	-	323	Confirmed Somatic	Unknown	Unknown	17:42326194..42326194
STAT3	ENST00000264657.9	Yes	PCSI_0139_Pa_X	2121320	p.S458=	c.1374C>T	Pancreas	9	NS	NS	Carcinoma	Ductal carcinoma	NS	-	382	Confirmed Somatic	Unknown	Unknown	17:42325053..42325053
STAT3	ENST00000264657.9	Yes	T2269	2296107	p.S75=	c.225G>A	Large intestine	68	Colon	Descending	Carcinoma	Adenocarcinoma	NS	25344691	-	Confirmed Somatic	Unknown	Unknown	17:42346617..42346617
STAT3	ENST00000264657.9	Yes	P-0006602-T02-IM5	2782871	p.T236Rfs*29	c.696_706dup	Prostate	31	NS	NS	Carcinoma	Adenocarcinoma	NS	28825054	-	Confirmed Somatic	Tumour Sample	Heterozygous	17:42337538..42337539
STAT3	ENST00000264657.9	Yes	P-0006602-T02-IM5	2722979	p.T236Rfs*29	c.696_706dup	Prostate	31	NS	NS	Carcinoma	Adenocarcinoma	NS	28481359	-	Confirmed Somatic	Tumour Sample	Heterozygous	17:42337538..42337539
STAT3	ENST00000264657.9	Yes	TCGA-12-5295-01	2120287	p.T641I	c.1922C>T	Central nervous system	9	Brain	NS	Glioma	Astrocytoma Grade IV	Glioblastoma multiforme	-	329	Confirmed Somatic	Unknown	Unknown	17:42322461..42322461
STAT3	ENST00000264657.9	Yes	PD36465a	2954717	p.T716=	c.2148G>A	Skin	118	Knee	NS	Malignant melanoma	Nodular	NS	36219477	-	Previously Reported	Tumour Sample	Unknown	17:42316898..42316898
STAT3	ENST00000264657.9	Yes	p11-F1	2936773	p.V299=	c.897A>T	Lung	58	NS	NS	Carcinoma	Adenocarcinoma	NS	35902848	-	Confirmed Somatic	Tumour Sample	Unknown	17:42333950..42333950
STAT3	ENST00000264657.9	Yes	TCGA-DA-A1IB-06	2121578	p.V322=	c.966G>T	Skin	118	NS	NS	Malignant melanoma	NS	NS	-	540	Confirmed Somatic	Unknown	Unknown	17:42333756..42333756
STAT3	ENST00000264657.9	Yes	EXTERN_MELA_20140526_057	2839339	p.V637M	c.1909G>A	Skin	118	Upper arm	NS	Malignant melanoma	NS	NS	28467829	-	Confirmed Somatic	Tumour Sample	Unknown	17:42322474..42322474
STAT3	ENST00000264657.9	Yes	HCC54T	1919214	p.Y45C	c.134A>G	Liver	58	NS	NS	Carcinoma	NS	NS	-	323	Previously Reported	Tumour Sample	Heterozygous	17:42346708..42346708
STAT3	ENST00000264657.9	Yes	TCGA-E9-A1R7-01	1900203	p.A122T	c.364G>A	Breast	41	NS	NS	Carcinoma	NS	NS	-	414	Confirmed Somatic	Tumour Sample	Unknown	17:42345567..42345567
STAT3	ENST00000264657.9	Yes	P-0001581-T02-IM5	2719438	p.A122V	c.365C>T	Large intestine	68	Appendix	NS	Carcinoma	Adenocarcinoma	NS	28481359	-	Confirmed Somatic	Tumour Sample	Heterozygous	17:42345566..42345566
STAT3	ENST00000264657.9	Yes	TCGA-EO-A2CG-01	2198415	p.A209=	c.627G>A	Endometrium	32	NS	NS	Carcinoma	Endometrioid carcinoma	NS	-	419	Confirmed Somatic	Unknown	Unknown	17:42337781..42337781
STAT3	ENST00000264657.9	Yes	TCGA-EJ-5509-01	1797197	p.A46V	c.137C>T	Prostate	31	NS	NS	Carcinoma	Adenocarcinoma	NS	-	435	Confirmed Somatic	Tumour Sample	Unknown	17:42346705..42346705
STAT3	ENST00000264657.9	Yes	CSCC-6-T	2292459	p.A53=	c.159C>T	Skin	118	Head neck	NS	Carcinoma	Squamous cell carcinoma	NS	25303977	-	Confirmed Somatic	Tumour Sample	Heterozygous	17:42346683..42346683
STAT3	ENST00000264657.9	Yes	TCGA-59-2354-01	1474922	p.A53G	c.158C>G	Ovary	14	NS	NS	Carcinoma	Serous carcinoma	NS	21720365	331	Confirmed Somatic	Tumour Sample	Heterozygous	17:42346684..42346684
STAT3	ENST00000264657.9	Yes	MCT-31	2938363	p.A578=	c.1734C>T	Skin	118	Lower leg	NS	Carcinoma	Merkel cell carcinoma	NS	26627015	-	Variant of unknown origin	Tumour Sample	Unknown	17:42323274..42323274
STAT3	ENST00000264657.9	Yes	MCT-31	2938363	p.A578V	c.1733C>T	Skin	118	Lower leg	NS	Carcinoma	Merkel cell carcinoma	NS	26627015	-	Variant of unknown origin	Tumour Sample	Unknown	17:42323275..42323275
STAT3	ENST00000264657.9	Yes	T4500	2658312	p.A662V	c.1985C>T	Large intestine	68	NS	NS	Carcinoma	Adenocarcinoma	NS	27149842	-	Confirmed Somatic	Unknown	Unknown	17:42322398..42322398
STAT3	ENST00000264657.9	Yes	TCGA-AP-A0LD-01	1783344	p.C328=	c.984C>T	Endometrium	32	NS	NS	Carcinoma	Endometrioid carcinoma	NS	-	419	Confirmed Somatic	Tumour Sample	Unknown	17:42333738..42333738
STAT3	ENST00000264657.9	Yes	GCYC_157_T	2747576	p.C328G	c.982T>G	Stomach	25	NS	NS	Carcinoma	NS	NS	-	683	Confirmed Somatic	Tumour Sample	Unknown	17:42333740..42333740
STAT3	ENST00000264657.9	Yes	P-0016842-T01-IM6	2830890	p.C712G	c.2134T>G	Breast	41	NS	NS	Carcinoma	Ductal carcinoma	NS	30205045	-	Confirmed Somatic	Tumour Sample	Unknown	17:42317192..42317192
STAT3	ENST00000264657.9	Yes	P-0009263-T01-IM5	2725220	p.D566H	c.1696G>C	Urinary tract	29	Bladder	NS	Carcinoma	Transitional cell carcinoma	NS	28481359	-	Confirmed Somatic	Tumour Sample	Heterozygous	17:42323312..42323312
STAT3	ENST00000264657.9	Yes	05-17793	1629866	p.D566N	c.1696G>A	Haematopoietic and lymphoid	558	NS	NS	Lymphoid neoplasm	Diffuse large B cell lymphoma	NS	21796119	-	Confirmed Somatic	Tumour Sample	Unknown	17:42323312..42323312
STAT3	ENST00000264657.9	Yes	BL-18-X34335	2905622	p.D566N	c.1696G>A	Lung	58	NS	NS	Carcinoma	Non small cell carcinoma	NS	32321774	-	Previously Reported	Tumour Sample	Unknown	17:42323312..42323312
STAT3	ENST00000264657.9	Yes	TCGA-49-AAR9-01	2385663	p.D566Y	c.1696G>T	Lung	58	NS	NS	Carcinoma	Adenocarcinoma	NS	-	417	Confirmed Somatic	Tumour Sample	Unknown	17:42323312..42323312
STAT3	ENST00000264657.9	Yes	BL-17-T22804	2905362	p.D570G	c.1709A>G	Lung	58	NS	NS	Carcinoma	Non small cell carcinoma	NS	32321774	-	Previously Reported	Tumour Sample	Unknown	17:42323299..42323299
STAT3	ENST00000264657.9	Yes	1918593	1918593	p.D661H	c.1981G>C	Haematopoietic and lymphoid	558	Lymph node	NS	Lymphoid neoplasm	Anaplastic large cell lymphoma	ALK negative	23563237	-	Variant of unknown origin	Tumour Sample	Unknown	17:42322402..42322402
STAT3	ENST00000264657.9	Yes	2764569	2764569	p.D661H	c.?	Haematopoietic and lymphoid	558	NS	NS	Lymphoid neoplasm	Hodgkin lymphoma	NS	30108156	-	Variant of unknown origin	Tumour Sample	Unknown	-
STAT3	ENST00000264657.9	Yes	1811075	1811075	p.D661V	c.?	Haematopoietic and lymphoid	558	NS	NS	Lymphoid neoplasm	T cell large granular lymphocytic leukaemia	NS	22591296	-	Variant of unknown origin	Tumour Sample	Unknown	-
STAT3	ENST00000264657.9	Yes	CCH-SCC-FA2	2947582	p.E166D	c.498G>C	Upper aerodigestive tract	23	Mouth	NS	Carcinoma	Squamous cell carcinoma	NS	36450981	-	Confirmed Somatic	Cultured	Unknown	17:42338783..42338783
STAT3	ENST00000264657.9	Yes	P-0006695-T01-IM5	2723074	p.E166Q	c.496G>C	Haematopoietic and lymphoid	558	Pelvis	NS	Lymphoid neoplasm	Diffuse large B cell lymphoma	NS	28481359	-	Previously Reported	Tumour Sample	Heterozygous	17:42338785..42338785
STAT3	ENST00000264657.9	Yes	1813537	1813537	p.E166Q	c.496G>C	Liver	58	NS	NS	Other	Adenoma	NS	21690253	-	Confirmed Somatic	Tumour Sample	Heterozygous	17:42338785..42338785
STAT3	ENST00000264657.9	Yes	HCC98	2120908	p.E415V	c.1244A>T	Liver	58	NS	NS	Carcinoma	NS	NS	-	323	Confirmed Somatic	Unknown	Unknown	17:42329447..42329447
STAT3	ENST00000264657.9	Yes	5-VS061-T6	2869895	p.E442=	c.1326G>A	Skin	118	NS	NS	Carcinoma	Basal cell carcinoma	NS	26950094	-	Variant of unknown origin	Tumour Sample	Unknown	17:42326155..42326155
STAT3	ENST00000264657.9	Yes	2857095	2857095	p.E442K	c.1324G>A	Urinary tract	29	Bladder	NS	Carcinoma	Transitional cell carcinoma	NS	25096233	-	Confirmed Somatic	Tumour Sample	Unknown	17:42326157..42326157
STAT3	ENST00000264657.9	Yes	P-0001396-T02-IM5	2829320	p.E444K	c.1330G>A	Breast	41	NS	NS	Carcinoma	Ductal carcinoma	NS	30205045	-	Confirmed Somatic	Tumour Sample	Unknown	17:42326151..42326151
STAT3	ENST00000264657.9	Yes	ESCC_31	2479539	p.E506K	c.1516G>A	Oesophagus	8	NS	NS	Carcinoma	Squamous cell carcinoma	NS	26873401	-	Confirmed Somatic	Unknown	Unknown	17:42324795..42324795
STAT3	ENST00000264657.9	Yes	tumor_4131095	2385469	p.E594K	c.1780G>A	Haematopoietic and lymphoid	558	NS	NS	Lymphoid neoplasm	NS	NS	-	440	Confirmed Somatic	Tumour Sample	Unknown	17:42323112..42323112
STAT3	ENST00000264657.9	Yes	AD2371	2912462	p.E594Sfs*5	c.1780del	Lung	58	NS	NS	Carcinoma	Squamous cell carcinoma	NS	33796225	-	Variant of unknown origin	Tumour Sample	Unknown	17:42323114..42323114
STAT3	ENST00000264657.9	Yes	TCGA-EE-A2MR-06	2121688	p.E638K	c.1912G>A	Skin	118	NS	NS	Malignant melanoma	NS	NS	-	540	Confirmed Somatic	Unknown	Unknown	17:42322471..42322471
STAT3	ENST00000264657.9	Yes	HN_01000	1943563	p.E63D	c.189G>C	Upper aerodigestive tract	23	Head neck	NS	Carcinoma	Squamous cell carcinoma	NS	23619167	-	Confirmed Somatic	Unknown	Unknown	17:42346653..42346653
STAT3	ENST00000264657.9	Yes	HN_01000	1560519	p.E63D	c.189G>C	Upper aerodigestive tract	23	Larynx	NS	Carcinoma	Squamous cell carcinoma	NS	21798893	-	Previously Reported	Tumour Sample	Unknown	17:42346653..42346653
STAT3	ENST00000264657.9	Yes	CHG-2010-22780T	2634352	p.E745=	c.2235A>G	Liver	58	NS	NS	Other	Neoplasm	NS	-	660	Confirmed Somatic	Tumour Sample	Unknown	17:42316811..42316811
STAT3	ENST00000264657.9	Yes	CHG-2013-27553T	2634356	p.E745=	c.2235A>G	Liver	58	NS	NS	Other	Neoplasm	NS	-	660	Confirmed Somatic	Tumour Sample	Unknown	17:42316811..42316811
STAT3	ENST00000264657.9	Yes	Gp2D	2301973	p.F345L	c.1033T>C	Large intestine	68	NS	NS	Carcinoma	Adenocarcinoma	NS	24755471	-	Variant of unknown origin	Cultured	Heterozygous	17:42333689..42333689
STAT3	ENST00000264657.9	Yes	Gp5D	2301974	p.F345L	c.1033T>C	Large intestine	68	NS	NS	Carcinoma	Adenocarcinoma	NS	24755471	-	Variant of unknown origin	Cultured	Heterozygous	17:42333689..42333689
STAT3	ENST00000264657.9	Yes	2948949	2948949	p.F355=	c.1065C>T	NS	7	NS	NS	Malignant melanoma	NS	NS	26359337	-	Confirmed Somatic	Tumour Sample	Unknown	17:42331516..42331516
STAT3	ENST00000264657.9	Yes	P-0004379-T01-IM5	2720790	p.F384V	c.1150T>G	Endometrium	32	NS	NS	Carcinoma	Endometrioid carcinoma	NS	28481359	-	Confirmed Somatic	Tumour Sample	Heterozygous	17:42329637..42329637
STAT3	ENST00000264657.9	Yes	TCGA-37-4141-01	1781472	p.F683L	c.2049C>A	Lung	58	NS	NS	Carcinoma	Squamous cell carcinoma	NS	-	418	Confirmed Somatic	Tumour Sample	Unknown	17:42322334..42322334
STAT3	ENST00000264657.9	Yes	TCGA-5P-A9KE-01	2457528	p.G373=	c.1119G>A	Kidney	6	NS	NS	Carcinoma	Papillary renal cell carcinoma	NS	-	543	Confirmed Somatic	Tumour Sample	Unknown	17:42329767..42329767
STAT3	ENST00000264657.9	Yes	TCGA-5P-A9KE-01	2457528	p.G373V	c.1118G>T	Kidney	6	NS	NS	Carcinoma	Papillary renal cell carcinoma	NS	-	543	Confirmed Somatic	Tumour Sample	Unknown	17:42329768..42329768
STAT3	ENST00000264657.9	Yes	P-0002088-T02-IM5	2829431	p.G402S	c.1204G>A	Breast	41	NS	NS	Carcinoma	Ductal carcinoma	NS	30205045	-	Confirmed Somatic	Tumour Sample	Unknown	17:42329583..42329583
STAT3	ENST00000264657.9	Yes	TCGA-FS-A1ZN-01	2121764	p.G541W	c.1621G>T	Skin	118	NS	NS	Malignant melanoma	NS	NS	-	540	Confirmed Somatic	Unknown	Unknown	17:42323605..42323605
STAT3	ENST00000264657.9	Yes	2390126	2390126	p.G618R	c.?	Haematopoietic and lymphoid	558	Skin	NS	Lymphoid neoplasm	Gamma-delta T cell lymphoma	NS	25586472	-	Previously Reported	Tumour Sample	Unknown	-
STAT3	ENST00000264657.9	Yes	1813540	1813540	p.G656_Y657insF	c.1968delinsTTTT	Liver	58	NS	NS	Other	Adenoma	NS	21690253	-	Confirmed Somatic	Tumour Sample	Heterozygous	17:42322415..42322415
STAT3	ENST00000264657.9	Yes	P-0011355-T01-IM5	2830339	p.H58Y	c.172C>T	Breast	41	NS	NS	Carcinoma	Ductal carcinoma	NS	30205045	-	Confirmed Somatic	Tumour Sample	Unknown	17:42346670..42346670
STAT3	ENST00000264657.9	Yes	TCGA-A6-5665-01	1650947	p.I309=	c.927C>T	Large intestine	68	Colon	Ascending	Carcinoma	Adenocarcinoma	NS	22810696	376	Confirmed Somatic	Unknown	Unknown	17:42333920..42333920
STAT3	ENST00000264657.9	Yes	SS29	2467657	p.I498V	c.1492A>G	Haematopoietic and lymphoid	558	Skin	NS	Lymphoid neoplasm	Mycosis fungoides-Sezary syndrome	NS	26415585	-	Confirmed Somatic	Tumour Sample	Unknown	17:42324819..42324819
STAT3	ENST00000264657.9	Yes	2948931	2948931	p.I576=	c.1728C>T	Skin	118	NS	NS	Malignant melanoma	NS	NS	26359337	-	Confirmed Somatic	Tumour Sample	Unknown	17:42323280..42323280
STAT3	ENST00000264657.9	Yes	TCGA-D3-A5GS-06	2121552	p.I576=	c.1728C>T	Skin	118	NS	NS	Malignant melanoma	NS	NS	-	540	Confirmed Somatic	Unknown	Unknown	17:42323280..42323280
STAT3	ENST00000264657.9	Yes	PD4971a	1463671	p.I653F	c.1957A>T	Breast	41	NS	NS	Carcinoma	Ductal carcinoma	NS	-	652	Confirmed Somatic	Tumour Sample	Unknown	17:42322426..42322426
STAT3	ENST00000264657.9	Yes	SA216	1659986	p.I653V	c.1957A>G	Breast	41	NS	NS	Carcinoma	Basal (triple-negative) carcinoma	NS	22495314	-	Confirmed Somatic	Tumour Sample	Unknown	17:42322426..42322426
STAT3	ENST00000264657.9	Yes	TCGA-FP-A4BE-01	2197995	p.I654T	c.1961T>C	Stomach	25	NS	NS	Carcinoma	Adenocarcinoma	NS	-	541	Confirmed Somatic	Unknown	Unknown	17:42322422..42322422
STAT3	ENST00000264657.9	Yes	1826980	1826980	p.I659L	c.?	Haematopoietic and lymphoid	558	NS	NS	Lymphoid neoplasm	T cell large granular lymphocytic leukaemia	NS	23207521	-	Variant of unknown origin	Tumour Sample	Unknown	-
STAT3	ENST00000264657.9	Yes	GAGA6-pri	2907035	p.I711V	c.2131A>G	Stomach	25	NS	NS	Carcinoma	Signet ring adenocarcinoma	NS	28978722	-	Confirmed Somatic	Tumour Sample	Unknown	17:42317195..42317195
STAT3	ENST00000264657.9	Yes	GBM18-I2	2813454	p.K495T	c.1484A>C	Central nervous system	9	Brain	NS	Glioma	Astrocytoma Grade IV	Glioblastoma multiforme	28263318	-	Confirmed Somatic	Tumour Sample	Unknown	17:42324827..42324827
STAT3	ENST00000264657.9	Yes	tumor_4179894	2634671	p.K615N	c.1845A>C	Haematopoietic and lymphoid	558	NS	NS	Lymphoid neoplasm	NS	NS	-	440	Confirmed Somatic	Tumour Sample	Unknown	17:42323047..42323047
STAT3	ENST00000264657.9	Yes	tumor_4179894	2634671	p.K615R	c.1844A>G	Haematopoietic and lymphoid	558	NS	NS	Lymphoid neoplasm	NS	NS	-	440	Confirmed Somatic	Tumour Sample	Unknown	17:42323048..42323048
STAT3	ENST00000264657.9	Yes	TCGA-37-A5EN-01	2457466	p.K642=	c.1926G>A	Lung	58	NS	NS	Carcinoma	Squamous cell carcinoma	NS	-	418	Confirmed Somatic	Tumour Sample	Unknown	17:42322457..42322457
STAT3	ENST00000264657.9	Yes	TCGA-AX-A0J0-01	1783376	p.K642E	c.1924A>G	Endometrium	32	NS	NS	Carcinoma	Endometrioid carcinoma	NS	-	419	Variant of unknown origin	Tumour Sample	Heterozygous	17:42322459..42322459
STAT3	ENST00000264657.9	Yes	P-0007752-T01-IM5	2723996	p.K658N	c.1974G>C	Haematopoietic and lymphoid	558	Lymph node	NS	Lymphoid neoplasm	Diffuse large B cell lymphoma	NS	28481359	-	Variant of unknown origin	Tumour Sample	Heterozygous	17:42322409..42322409
STAT3	ENST00000264657.9	Yes	TCGA-C5-A1BQ-01	2193402	p.L18=	c.54C>G	Cervix	6	NS	NS	Carcinoma	Squamous cell carcinoma	NS	-	415	Confirmed Somatic	Unknown	Unknown	17:42348463..42348463
STAT3	ENST00000264657.9	Yes	H10_TM	2815432	p.L18H	c.53T>A	Small intestine	6	NS	NS	Carcinoid-endocrine tumour	NS	NS	24185511	-	Confirmed Somatic	Tumour Sample	Unknown	17:42348464..42348464
STAT3	ENST00000264657.9	Yes	2014_Lung_sq_50_T	2744921	p.L263=	c.789A>G	Lung	58	NS	NS	Carcinoma	NS	NS	-	583	Confirmed Somatic	Tumour Sample	Unknown	17:42337443..42337443
STAT3	ENST00000264657.9	Yes	PCSI_0009_Pa_X	2121256	p.L263=	c.789A>G	Pancreas	9	NS	NS	Carcinoma	Ductal carcinoma	NS	-	382	Confirmed Somatic	Unknown	Unknown	17:42337443..42337443
STAT3	ENST00000264657.9	Yes	PF2_12	2942881	p.L387=	c.1159C>T	Skin	118	NS	NS	Adnexal tumour	Malignant adnexal tumour	Extramammary Pagets disease	33323405	-	Confirmed Somatic	Tumour Sample	Unknown	17:42329628..42329628
STAT3	ENST00000264657.9	Yes	PD36400a	2954326	p.L387=	c.1159C>T	Skin	118	Forearm	NS	Malignant melanoma	Superficial spreading	NS	36219477	-	Previously Reported	Tumour Sample	Unknown	17:42329628..42329628
STAT3	ENST00000264657.9	Yes	PD40845k_lo0005	2875098	p.L387V	c.1159C>G	Urinary tract	29	Bladder	NS	Carcinoma	Transitional cell carcinoma	Non papillary transitional cell carcinoma non invasive	33004514	-	Confirmed Somatic	Tumour Sample	Unknown	17:42329628..42329628
STAT3	ENST00000264657.9	Yes	PD40845k_lo0004	2875097	p.L387V	c.1159C>G	Urinary tract	29	Bladder	NS	Carcinoma	Transitional cell carcinoma	Non papillary transitional cell carcinoma non invasive	33004514	-	Confirmed Somatic	Tumour Sample	Unknown	17:42329628..42329628
STAT3	ENST00000264657.9	Yes	2668583	2668583	p.L404=	c.1212C>T	Salivary gland	6	NS	NS	Carcinoma	Mucinous adenocarcinoma	NS	28249646	-	Confirmed Somatic	Cultured	Heterozygous	17:42329575..42329575
STAT3	ENST00000264657.9	Yes	P-0003900-T01-IM5	2720390	p.L404F	c.1210C>T	Central nervous system	9	Brain	NS	Glioma	Astrocytoma Grade IV	Glioblastoma multiforme	28481359	-	Confirmed Somatic	Tumour Sample	Heterozygous	17:42329577..42329577
STAT3	ENST00000264657.9	Yes	587342	1766789	p.L413M	c.1237C>A	Large intestine	68	Colon	NS	Carcinoma	Adenocarcinoma	NS	22895193	-	Confirmed Somatic	Tumour Sample	Unknown	17:42329454..42329454
STAT3	ENST00000264657.9	Yes	P-0005253-T01-IM5	2721652	p.L413P	c.1238T>C	Breast	41	NS	NS	Carcinoma	Ductal carcinoma	NS	28481359	-	Confirmed Somatic	Tumour Sample	Heterozygous	17:42329453..42329453
STAT3	ENST00000264657.9	Yes	P-0002010-T02-IM5	2719473	p.L413R	c.1238T>G	Ovary	14	NS	NS	Carcinoma	Clear cell carcinoma	NS	28481359	-	Confirmed Somatic	Tumour Sample	Heterozygous	17:42329453..42329453
STAT3	ENST00000264657.9	Yes	TCGA-ZJ-AAXT-01	2386224	p.L673=	c.2019C>G	Cervix	6	NS	NS	Carcinoma	Squamous cell carcinoma	NS	-	415	Confirmed Somatic	Tumour Sample	Unknown	17:42322364..42322364
STAT3	ENST00000264657.9	Yes	2897055	2897055	p.L673F	c.2017C>T	Endometrium	32	NS	NS	Other	Adenosarcoma	NS	30266945	-	Confirmed Somatic	Tumour Sample	Unknown	17:42322366..42322366
STAT3	ENST00000264657.9	Yes	2024384	2024384	p.M206K	c.617T>A	Haematopoietic and lymphoid	558	NS	NS	Lymphoid neoplasm	Diffuse large B cell lymphoma	NS	23861822	-	Previously Reported	Tumour Sample	Heterozygous	17:42337791..42337791
STAT3	ENST00000264657.9	Yes	2945045	2945045	p.M206K	c.617T>A	Haematopoietic and lymphoid	558	Stomach	NS	Lymphoid neoplasm	Diffuse large B cell lymphoma	NS	36243813	-	Confirmed Somatic	Tumour Sample	Unknown	17:42337791..42337791
STAT3	ENST00000264657.9	Yes	PD11395a	1759899	p.M28V	c.82A>G	Breast	41	NS	NS	Carcinoma	Ductal carcinoma	NS	-	652	Confirmed Somatic	Unknown	Unknown	17:42348435..42348435
STAT3	ENST00000264657.9	Yes	2275246	2275246	p.M655I	c.1965G>A	Liver	58	NS	NS	Other	Adenoma	NS	25318388	-	Variant of unknown origin	Tumour Sample	Heterozygous	17:42322418..42322418
STAT3	ENST00000264657.9	Yes	sysucc-1116T	2456713	p.M655K	c.1964T>A	Large intestine	68	NS	NS	Carcinoma	Adenocarcinoma	NS	-	646	Confirmed Somatic	Tumour Sample	Unknown	17:42322419..42322419
STAT3	ENST00000264657.9	Yes	P-0012302-T01-IM5	2727395	p.N265D	c.793A>G	Pancreas	9	Ampulla of Vater	NS	Carcinoma	Ductal carcinoma	NS	28481359	-	Confirmed Somatic	Tumour Sample	Heterozygous	17:42337439..42337439
STAT3	ENST00000264657.9	Yes	2699180	2699180	p.N265S	c.794A>G	Haematopoietic and lymphoid	558	Skin	NS	Lymphoid neoplasm	Mycosis fungoides-Sezary syndrome	NS	27121473	-	Variant of unknown origin	Tumour Sample	Unknown	17:42337438..42337438
STAT3	ENST00000264657.9	Yes	GHE1437	2491119	p.N567K	c.1701T>G	Haematopoietic and lymphoid	558	NS	NS	Lymphoid neoplasm	Diffuse large B cell lymphoma	NS	26608593	-	Confirmed Somatic	Tumour Sample	Unknown	17:42323307..42323307
STAT3	ENST00000264657.9	Yes	CHG-2014-22138T	2634361	p.N740=	c.2220T>C	Liver	58	NS	NS	Other	Neoplasm	NS	-	660	Confirmed Somatic	Tumour Sample	Unknown	17:42316826..42316826
STAT3	ENST00000264657.9	Yes	CHG-2010-22780T	2634352	p.N740=	c.2220T>C	Liver	58	NS	NS	Other	Neoplasm	NS	-	660	Confirmed Somatic	Tumour Sample	Unknown	17:42316826..42316826
STAT3	ENST00000264657.9	Yes	HCT15	2301979	p.P255=	c.765G>A	Large intestine	68	NS	NS	Carcinoma	Adenocarcinoma	NS	24755471	-	Variant of unknown origin	Cultured	Heterozygous	17:42337467..42337467
STAT3	ENST00000264657.9	Yes	7297	2498254	p.P36Lfs*3	c.106_107del	Haematopoietic and lymphoid	558	NS	NS	Lymphoid neoplasm	Acute lymphoblastic T cell leukaemia	NS	26206799	-	Confirmed Somatic	Tumour Sample	Unknown	17:42348412..42348413
STAT3	ENST00000264657.9	Yes	2948889	2948889	p.P36T	c.106C>A	Skin	118	NS	NS	Malignant melanoma	Acral lentiginous	NS	26359337	-	Confirmed Somatic	Tumour Sample	Unknown	17:42348411..42348411
STAT3	ENST00000264657.9	Yes	TCGA-AP-A051-01	1783330	p.P496L	c.1487C>T	Endometrium	32	NS	NS	Carcinoma	Endometrioid carcinoma	NS	-	419	Variant of unknown origin	Tumour Sample	Heterozygous	17:42324824..42324824
STAT3	ENST00000264657.9	Yes	TCGA-AR-A0U3-01	1779501	p.P496T	c.1486C>A	Breast	41	NS	NS	Carcinoma	NS	NS	-	414	Confirmed Somatic	Tumour Sample	Unknown	17:42324825..42324825
STAT3	ENST00000264657.9	Yes	35M	2466833	p.P639L	c.1916C>T	Skin	118	Trunk	NS	Malignant melanoma	Desmoplastic	NS	26343386	-	Confirmed Somatic	Tumour Sample	Unknown	17:42322467..42322467
STAT3	ENST00000264657.9	Yes	5-VS056-T1	2869885	p.P669L	c.2006C>T	Skin	118	NS	NS	Carcinoma	Basal cell carcinoma	NS	26950094	-	Confirmed Somatic	Tumour Sample	Unknown	17:42322377..42322377
STAT3	ENST00000264657.9	Yes	P-0007267-T01-IM5	2723603	p.P669T	c.2005C>A	Prostate	31	NS	NS	Carcinoma	Adenocarcinoma	NS	28481359	-	Confirmed Somatic	Tumour Sample	Heterozygous	17:42322378..42322378
STAT3	ENST00000264657.9	Yes	P-0007267-T01-IM5	2783159	p.P669T	c.2005C>A	Prostate	31	NS	NS	Carcinoma	Adenocarcinoma	NS	28825054	-	Confirmed Somatic	Tumour Sample	Heterozygous	17:42322378..42322378
STAT3	ENST00000264657.9	Yes	190015737	2912361	p.P715L	c.2144C>T	Salivary gland	6	Parotid	NS	Carcinoma	Mucoepidermoid carcinoma	NS	34098386	-	Confirmed Somatic	Tumour Sample	Unknown	17:42317182..42317182
STAT3	ENST00000264657.9	Yes	2777290	2777290	p.P715Q	c.?	Haematopoietic and lymphoid	558	NS	NS	Lymphoid neoplasm	NK-T cell lymphoma	NS	26192917	-	Confirmed Somatic	Tumour Sample	Unknown	-
STAT3	ENST00000264657.9	Yes	TCGA-FS-A1Z0-06	2121749	p.P715Q	c.2144C>A	Skin	118	NS	NS	Malignant melanoma	NS	NS	-	540	Confirmed Somatic	Unknown	Unknown	17:42317182..42317182
STAT3	ENST00000264657.9	Yes	T471	2658520	p.P725=	c.2175G>A	Large intestine	68	NS	NS	Carcinoma	Adenocarcinoma	NS	27149842	-	Confirmed Somatic	Unknown	Unknown	17:42316871..42316871
STAT3	ENST00000264657.9	Yes	P-0009484-T01-IM5	2725410	p.Q212R	c.635A>G	Small intestine	6	Duodenum	NS	Carcinoma	Adenocarcinoma	NS	28481359	-	Confirmed Somatic	Tumour Sample	Heterozygous	17:42337773..42337773
STAT3	ENST00000264657.9	Yes	BIALCL_36	2822942	p.Q361E	c.1081C>G	Haematopoietic and lymphoid	558	Breast	NS	Lymphoid neoplasm	Breast implant associated anaplastic large cell lymphoma in situ	ALK negative	31774495	-	Variant of unknown origin	Tumour Sample	Unknown	17:42331500..42331500
STAT3	ENST00000264657.9	Yes	ATL376	2488960	p.Q361H	c.1083G>T	Haematopoietic and lymphoid	558	NS	NS	Lymphoid neoplasm	Adult T cell lymphoma-leukaemia	NS	26437031	-	Confirmed Somatic	Unknown	Unknown	17:42331498..42331498
STAT3	ENST00000264657.9	Yes	P1-P	2756033	p.Q524K	c.1570C>A	Haematopoietic and lymphoid	558	NS	NS	Lymphoid neoplasm	Mantle cell lymphoma	NS	27224912	-	Variant of unknown origin	Tumour Sample	Unknown	17:42324741..42324741
STAT3	ENST00000264657.9	Yes	P1-R	2756034	p.Q524K	c.1570C>A	Haematopoietic and lymphoid	558	NS	NS	Lymphoid neoplasm	Mantle cell lymphoma	NS	27224912	-	Variant of unknown origin	Tumour Sample	Unknown	17:42324741..42324741
STAT3	ENST00000264657.9	Yes	Thyroid-CN-WZ049T	2635110	p.R246Q	c.737G>A	Thyroid	14	NS	NS	Carcinoma	NS	NS	-	676	Confirmed Somatic	Tumour Sample	Unknown	17:42337495..42337495
STAT3	ENST00000264657.9	Yes	MSU2-a	2809971	p.R246Q	c.737G>A	Large intestine	68	Caecum	NS	Adenoma	Villous	NS	26336987	-	Confirmed Somatic	Tumour Sample	Unknown	17:42337495..42337495
STAT3	ENST00000264657.9	Yes	DM98	2466890	p.R262W	c.784C>T	Skin	118	Arm	NS	Malignant melanoma	Desmoplastic	NS	26343386	-	Previously Reported	Tumour Sample	Unknown	17:42337448..42337448
STAT3	ENST00000264657.9	Yes	TCGA-EE-A181-06	2121622	p.R335=	c.1005G>A	Skin	118	NS	NS	Malignant melanoma	NS	NS	-	540	Confirmed Somatic	Unknown	Unknown	17:42333717..42333717
STAT3	ENST00000264657.9	Yes	Patient_10_T0_2	2937343	p.R335W	c.1003C>T	Prostate	31	NS	NS	Carcinoma	Adenocarcinoma	NS	35220606	-	Confirmed Somatic	Tumour Sample	Unknown	17:42333719..42333719
STAT3	ENST00000264657.9	Yes	PR-00-1165	1691493	p.R382W	c.1144C>T	Prostate	31	NS	NS	Carcinoma	NS	NS	22610119	-	Variant of unknown origin	Tumour Sample	Unknown	17:42329643..42329643
STAT3	ENST00000264657.9	Yes	G749T	2967155	p.R593=	c.1779G>A	Skin	118	NS	NS	Malignant melanoma	Spitzoid	NS	28186096	-	Confirmed Somatic	Tumour Sample	Unknown	17:42323113..42323113
STAT3	ENST00000264657.9	Yes	17-P1	2963611	p.R609K	c.1826G>A	Lung	58	NS	NS	Carcinoma	Non small cell carcinoma	NS	29025772	-	Variant of unknown origin	Tumour Sample	Unknown	17:42323066..42323066
STAT3	ENST00000264657.9	Yes	TCGA-G9-6379-01	2197613	p.R609T	c.1826G>C	Prostate	31	NS	NS	Carcinoma	Adenocarcinoma	NS	-	435	Confirmed Somatic	Unknown	Unknown	17:42323066..42323066
STAT3	ENST00000264657.9	Yes	5-WS012-T2	2869948	p.R688W	c.2062C>T	Skin	118	NS	NS	Carcinoma	Basal cell carcinoma	NS	26950094	-	Confirmed Somatic	Tumour Sample	Unknown	17:42322321..42322321
STAT3	ENST00000264657.9	Yes	T3437	2658378	p.R688W	c.2062C>T	Large intestine	68	NS	NS	Carcinoma	Adenocarcinoma	NS	27149842	-	Confirmed Somatic	Unknown	Unknown	17:42322321..42322321
STAT3	ENST00000264657.9	Yes	TCGA-A2-A0T0-01	1779305	p.R729=	c.2187C>T	Breast	41	NS	NS	Carcinoma	NS	NS	-	414	Confirmed Somatic	Tumour Sample	Unknown	17:42316859..42316859
STAT3	ENST00000264657.9	Yes	18	2497129	p.R729Afs*3	c.2185del	Pancreas	9	Ampulla of Vater	NS	Carcinoma	NS	NS	26806338	-	Confirmed Somatic	Tumour Sample	Unknown	17:42316866..42316866
STAT3	ENST00000264657.9	Yes	TCGA-F4-6570-01	1651303	p.R729Afs*3	c.2185del	Large intestine	68	Colon	Transverse	Carcinoma	Adenocarcinoma	NS	22810696	376	Confirmed Somatic	Unknown	Unknown	17:42316866..42316866
STAT3	ENST00000264657.9	Yes	IP4LG12	2973687	p.R729C	c.2185C>T	Pancreas	9	NS	NS	Other	Dysplasia-in situ neoplasm	NS	33028669	-	Confirmed Somatic	Tumour Sample	Unknown	17:42316861..42316861
STAT3	ENST00000264657.9	Yes	TCGA-D3-A2JE-06	2380403	p.S319N	c.956G>A	Skin	118	NS	NS	Malignant melanoma	NS	NS	-	540	Confirmed Somatic	Tumour Sample	Unknown	17:42333891..42333891
STAT3	ENST00000264657.9	Yes	P-0000386-T02-IM5	2719352	p.S319N	c.956G>A	Urinary tract	29	Bladder	NS	Carcinoma	Transitional cell carcinoma	NS	28481359	-	Confirmed Somatic	Tumour Sample	Heterozygous	17:42333891..42333891
STAT3	ENST00000264657.9	Yes	CC_26	2949290	p.S429F	c.1286C>T	Skin	118	Head neck	NS	Carcinoma	Squamous cell carcinoma	NS	27442865	-	Confirmed Somatic	Tumour Sample	Unknown	17:42326195..42326195
STAT3	ENST00000264657.9	Yes	P-0004614-T01-IM5	2721011	p.S429F	c.1286C>T	Skin	118	NS	NS	Carcinoma	Basal cell carcinoma	NS	28481359	-	Confirmed Somatic	Tumour Sample	Heterozygous	17:42326195..42326195
STAT3	ENST00000264657.9	Yes	P-0008946-T01-IM5	2724963	p.S458F	c.1373C>T	Skin	118	NS	NS	Malignant melanoma	NS	NS	28481359	-	Confirmed Somatic	Tumour Sample	Heterozygous	17:42325054..42325054
STAT3	ENST00000264657.9	Yes	TCGA-B0-4823-01	1779816	p.S513=	c.1539C>T	Kidney	6	NS	NS	Carcinoma	Clear cell renal cell carcinoma	NS	-	416	Confirmed Somatic	Tumour Sample	Unknown	17:42324772..42324772
STAT3	ENST00000264657.9	Yes	PD36599a	2954663	p.S513=	c.1539C>T	Skin	118	Back	NS	Malignant melanoma	Superficial spreading	NS	36219477	-	Previously Reported	Tumour Sample	Unknown	17:42324772..42324772
STAT3	ENST00000264657.9	Yes	WD_09	2688643	p.S513F	c.1538C>T	Skin	118	Hand	NS	Carcinoma	Squamous cell carcinoma	NS	24662767	-	Confirmed Somatic	Tumour Sample	Heterozygous	17:42324773..42324773
STAT3	ENST00000264657.9	Yes	TCGA-BS-A0UV-01	1783478	p.S75=	c.225G>A	Endometrium	32	NS	NS	Carcinoma	Endometrioid carcinoma	NS	-	419	Previously Reported	Tumour Sample	Heterozygous	17:42346617..42346617
STAT3	ENST00000264657.9	Yes	TCGA-CG-4442-01	2198151	p.S763=	c.2289G>A	Stomach	25	NS	NS	Carcinoma	Adenocarcinoma	NS	-	541	Confirmed Somatic	Unknown	Unknown	17:42315769..42315769
STAT3	ENST00000264657.9	Yes	TCGA-AJ-A3OK-01	2198436	p.S763L	c.2288C>T	Endometrium	32	NS	NS	Carcinoma	Endometrioid carcinoma	NS	-	419	Confirmed Somatic	Unknown	Unknown	17:42315770..42315770
STAT3	ENST00000264657.9	Yes	PD40845j_lo0015	2875091	p.T133=	c.399A>G	Urinary tract	29	Bladder	NS	Carcinoma	Transitional cell carcinoma	Non papillary transitional cell carcinoma non invasive	33004514	-	Previously Reported	Tumour Sample	Unknown	17:42339383..42339383
STAT3	ENST00000264657.9	Yes	PD40845j_lo0021	2875093	p.T133=	c.399A>G	Urinary tract	29	Bladder	NS	Carcinoma	Transitional cell carcinoma	Non papillary transitional cell carcinoma non invasive	33004514	-	Previously Reported	Tumour Sample	Unknown	17:42339383..42339383
STAT3	ENST00000264657.9	Yes	MELA_35619	2760727	p.T138=	c.414G>A	Skin	118	Head neck	NS	Malignant melanoma	Nodular	NS	30178487	-	Confirmed Somatic	Tumour Sample	Unknown	17:42339368..42339368
STAT3	ENST00000264657.9	Yes	ESO-179	1890928	p.T138M	c.413C>T	Stomach	25	Gastroesophageal junction	NS	Carcinoma	Adenocarcinoma	NS	23525077	-	Variant of unknown origin	Tumour Sample	Unknown	17:42339369..42339369
STAT3	ENST00000264657.9	Yes	03-130M4	2575103	p.T236M	c.707C>T	Prostate	31	NS	NS	Carcinoma	Adenocarcinoma	NS	26928463	-	Confirmed Somatic	Tumour Sample	Unknown	17:42337525..42337525
STAT3	ENST00000264657.9	Yes	TCGA-ER-A193-06	2121705	p.T494I	c.1481C>T	Skin	118	NS	NS	Malignant melanoma	NS	NS	-	540	Confirmed Somatic	Unknown	Unknown	17:42324830..42324830
STAT3	ENST00000264657.9	Yes	CCK81	2301965	p.T494Yfs*55	c.1479dup	Large intestine	68	NS	NS	Carcinoma	Adenocarcinoma	NS	24755471	-	Previously Reported	Cultured	Heterozygous	17:42324837..42324838
STAT3	ENST00000264657.9	Yes	2668583	2668583	p.V151=	c.453C>T	Salivary gland	6	NS	NS	Carcinoma	Mucinous adenocarcinoma	NS	28249646	-	Confirmed Somatic	Cultured	Heterozygous	17:42339329..42339329
STAT3	ENST00000264657.9	Yes	P-0008765-T01-IM5	2724814	p.V151D	c.452T>A	Lung	58	NS	NS	Carcinoma	Adenocarcinoma	NS	28481359	-	Confirmed Somatic	Tumour Sample	Heterozygous	17:42339330..42339330
STAT3	ENST00000264657.9	Yes	CCH-SCC-FA2	2947582	p.V218=	c.654G>A	Upper aerodigestive tract	23	Mouth	NS	Carcinoma	Squamous cell carcinoma	NS	36450981	-	Confirmed Somatic	Cultured	Unknown	17:42337578..42337578
STAT3	ENST00000264657.9	Yes	P-0008358-T01-IM5	2724487	p.V218G	c.653T>G	Skin	118	NS	NS	Carcinoma	Squamous cell carcinoma	NS	28481359	-	Confirmed Somatic	Tumour Sample	Heterozygous	17:42337579..42337579
STAT3	ENST00000264657.9	Yes	P-0010057-T01-IM5	2725869	p.V299L	c.895G>C	NS	7	NS	NS	Carcinoma	Of unknown primary	NS	28481359	-	Confirmed Somatic	Tumour Sample	Heterozygous	17:42333952..42333952
STAT3	ENST00000264657.9	Yes	NB-2116	1898476	p.V322=	c.966G>T	Autonomic ganglia	3	NS	NS	Neuroblastoma	NS	NS	23334666	-	Previously Reported	Unknown	Unknown	17:42333756..42333756
STAT3	ENST00000264657.9	Yes	TCGA-EY-A548-01	2198479	p.V343I	c.1027G>A	Endometrium	32	NS	NS	Carcinoma	Endometrioid carcinoma	NS	-	419	Confirmed Somatic	Unknown	Unknown	17:42333695..42333695
STAT3	ENST00000264657.9	Yes	T2565	2658399	p.V343I	c.1027G>A	Large intestine	68	NS	NS	Carcinoma	Adenocarcinoma	NS	27149842	-	Confirmed Somatic	Unknown	Unknown	17:42333695..42333695
STAT3	ENST00000264657.9	Yes	TCGA-D1-A167-01	1783503	p.V637M	c.1909G>A	Endometrium	32	NS	NS	Carcinoma	Endometrioid carcinoma	NS	-	419	Confirmed Somatic	Tumour Sample	Unknown	17:42322474..42322474
STAT3	ENST00000264657.9	Yes	2066076	2066076	p.V671F	c.?	Haematopoietic and lymphoid	558	NS	NS	Lymphoid neoplasm	T cell large granular lymphocytic leukaemia	NS	24283217	-	Variant of unknown origin	Unknown	Heterozygous	-
STAT3	ENST00000264657.9	Yes	SDC01	2972214	p.V671F	c.2011G>T	Salivary gland	6	Parotid	NS	Carcinoma	Salivary duct carcinoma	NS	34011559	-	Confirmed Somatic	Tumour Sample	Unknown	17:42322372..42322372
STAT3	ENST00000264657.9	Yes	P-0004688-T01-IM5	2721089	p.W546*	c.1637G>A	Urinary tract	29	Upper urinary tract	NS	Carcinoma	Transitional cell carcinoma	NS	28481359	-	Confirmed Somatic	Tumour Sample	Heterozygous	17:42323589..42323589
STAT3	ENST00000264657.9	Yes	P-0007596-T01-IM5	2723881	p.W546L	c.1637G>T	Large intestine	68	Colon	Transverse	Carcinoma	Adenocarcinoma	NS	28481359	-	Confirmed Somatic	Tumour Sample	Heterozygous	17:42323589..42323589
STAT3	ENST00000264657.9	Yes	DD282_Org	2749235	p.W564*	c.1692G>A	Stomach	25	NS	NS	Carcinoma	Adenocarcinoma	NS	29703791	-	Confirmed Somatic	Cultured	Heterozygous	17:42323316..42323316
STAT3	ENST00000264657.9	Yes	HCC54	2120854	p.Y45C	c.134A>G	Liver	58	NS	NS	Carcinoma	NS	NS	-	323	Confirmed Somatic	Unknown	Unknown	17:42346708..42346708
STAT3	ENST00000264657.9	Yes	ESCC_00500	2867703	p.Y45F	c.134A>T	Oesophagus	8	Lower third	NS	Carcinoma	Squamous cell carcinoma	NS	27058444	-	Confirmed Somatic	Tumour Sample	Unknown	17:42346708..42346708
STAT3	ENST00000264657.9	Yes	1813539	1813539	p.Y657_M660dup	c.1969_1980dup	Liver	58	NS	NS	Other	Adenoma	NS	21690253	-	Confirmed Somatic	Tumour Sample	Heterozygous	17:42322414..42322415
STAT3	ENST00000264657.9	Yes	P-0005459-T01-IM5	2783069	p.Y657C	c.1970A>G	Prostate	31	NS	NS	Carcinoma	Adenocarcinoma	NS	28825054	-	Confirmed Somatic	Tumour Sample	Heterozygous	17:42322413..42322413
STAT3	ENST00000264657.9	Yes	5-148	2950148	p.A102V	c.305C>T	Small intestine	6	Duodenum	NS	Carcinoma	Adenocarcinoma	NS	36991000	-	Confirmed Somatic	Tumour Sample	Unknown	17:42345626..42345626
STAT3	ENST00000264657.9	Yes	2948957	2948957	p.A123=	c.369C>T	Skin	118	NS	NS	Malignant melanoma	Acral lentiginous	NS	26359337	-	Confirmed Somatic	Tumour Sample	Unknown	17:42345562..42345562
STAT3	ENST00000264657.9	Yes	TCGA-AX-A06B-01	1783370	p.A209=	c.627G>A	Endometrium	32	NS	NS	Carcinoma	Endometrioid carcinoma	NS	-	419	Confirmed Somatic	Tumour Sample	Unknown	17:42337781..42337781
STAT3	ENST00000264657.9	Yes	TCGA-DK-A2I2-01	1898101	p.A222=	c.666G>T	Urinary tract	29	Bladder	NS	Carcinoma	NS	NS	-	413	Confirmed Somatic	Tumour Sample	Unknown	17:42337566..42337566
STAT3	ENST00000264657.9	Yes	5-141	2950141	p.A227=	c.681G>A	Small intestine	6	Duodenum	NS	Carcinoma	Adenocarcinoma	NS	36991000	-	Confirmed Somatic	Tumour Sample	Unknown	17:42337551..42337551
STAT3	ENST00000264657.9	Yes	Patient_4_progression_2	2690092	p.A227P	c.679G>C	Kidney	6	NS	NS	Carcinoma	Clear cell renal cell carcinoma	NS	29088767	-	Confirmed Somatic	Tumour Sample	Unknown	17:42337553..42337553
STAT3	ENST00000264657.9	Yes	TCGA-BR-4184-01	2198083	p.A241D	c.722C>A	Stomach	25	NS	NS	Carcinoma	Adenocarcinoma	NS	-	541	Confirmed Somatic	Unknown	Unknown	17:42337510..42337510
STAT3	ENST00000264657.9	Yes	CGTE_11	2943459	p.A2V	c.5C>T	Stomach	25	NS	NS	Carcinoma	Diffuse adenocarcinoma	NS	36232418	-	Confirmed Somatic	Tumour Sample	Unknown	17:42348512..42348512
STAT3	ENST00000264657.9	Yes	S00501	1759186	p.A35V	c.104C>T	Lung	58	NS	NS	Carcinoma	Small cell carcinoma	NS	22941188	-	Previously Reported	Tumour Sample	Unknown	17:42348413..42348413
STAT3	ENST00000264657.9	Yes	S00501_1	2480814	p.A35V	c.104C>T	Lung	58	NS	NS	Carcinoma	Small cell carcinoma	NS	26168399	-	Confirmed Somatic	Tumour Sample	Unknown	17:42348413..42348413
STAT3	ENST00000264657.9	Yes	A26_T	2932829	p.A376V	c.1127C>T	Lung	58	NS	NS	Carcinoma	Squamous cell carcinoma	NS	33200540	-	Confirmed Somatic	Tumour Sample	Unknown	17:42329759..42329759
STAT3	ENST00000264657.9	Yes	LIM1215	2301991	p.A377=	c.1131T>C	Large intestine	68	Colon	Right	Carcinoma	Adenocarcinoma	NS	24755471	-	Variant of unknown origin	Cultured	Heterozygous	17:42329755..42329755
STAT3	ENST00000264657.9	Yes	TCGA-G4-6628-01	1651341	p.A406V	c.1217C>T	Large intestine	68	Caecum	NS	Carcinoma	Adenocarcinoma	NS	22810696	376	Confirmed Somatic	Unknown	Unknown	17:42329570..42329570
STAT3	ENST00000264657.9	Yes	TCGA-49-6742-01	1780146	p.A44T	c.130G>A	Lung	58	NS	NS	Carcinoma	Adenocarcinoma	NS	-	417	Previously Reported	Tumour Sample	Unknown	17:42346712..42346712
STAT3	ENST00000264657.9	Yes	Thyroid-CN-WZ045T	2635106	p.A44T	c.130G>A	Thyroid	14	NS	NS	Carcinoma	NS	NS	-	676	Confirmed Somatic	Tumour Sample	Unknown	17:42346712..42346712
STAT3	ENST00000264657.9	Yes	TCGA-AA-3514-01	1650976	p.A46V	c.137C>T	Large intestine	68	Colon	Ascending	Carcinoma	Adenocarcinoma	NS	22810696	376	Confirmed Somatic	Unknown	Unknown	17:42346705..42346705
STAT3	ENST00000264657.9	Yes	CHG-2011-508T	2634354	p.A473=	c.1419C>T	Liver	58	NS	NS	Other	Neoplasm	NS	-	660	Confirmed Somatic	Tumour Sample	Unknown	17:42325008..42325008
STAT3	ENST00000264657.9	Yes	2770301	2770301	p.A473S	c.1417G>T	Breast	41	NS	NS	Fibroepithelial neoplasm	Fibroadenoma	NS	29969836	-	Variant of unknown origin	Tumour Sample	Unknown	17:42325010..42325010
STAT3	ENST00000264657.9	Yes	P-0009403-T02-IM5	2803776	p.A475=	c.1425G>A	Large intestine	68	Colon	Descending	Carcinoma	Adenocarcinoma	NS	29316426	-	Confirmed Somatic	Tumour Sample	Heterozygous	17:42325002..42325002
STAT3	ENST00000264657.9	Yes	GCTK_438_T	2747466	p.A505=	c.1515C>T	Stomach	25	NS	NS	Carcinoma	NS	NS	-	683	Confirmed Somatic	Tumour Sample	Unknown	17:42324796..42324796
STAT3	ENST00000264657.9	Yes	HN4_NRT0	2963394	p.A596T	c.1786G>A	Upper aerodigestive tract	23	Mouth	Buccal mucosa	Carcinoma	Squamous cell carcinoma	NS	37918550	-	Confirmed Somatic	Tumour Sample	Unknown	17:42323106..42323106
STAT3	ENST00000264657.9	Yes	CHG-15-09535T	2634344	p.A596T	c.1786G>A	Liver	58	NS	NS	Other	Neoplasm	NS	-	660	Confirmed Somatic	Tumour Sample	Unknown	17:42323106..42323106
STAT3	ENST00000264657.9	Yes	TCGA-CH-5739-01	1797153	p.A651=	c.1953T>C	Prostate	31	NS	NS	Carcinoma	Adenocarcinoma	NS	-	435	Confirmed Somatic	Tumour Sample	Unknown	17:42322430..42322430
STAT3	ENST00000264657.9	Yes	CHG-2014-22138T	2634361	p.A662=	c.1986T>G	Liver	58	NS	NS	Other	Neoplasm	NS	-	660	Confirmed Somatic	Tumour Sample	Unknown	17:42322397..42322397
STAT3	ENST00000264657.9	Yes	CHG-2014-13450T	2634358	p.A662=	c.1986T>G	Liver	58	NS	NS	Other	Neoplasm	NS	-	660	Confirmed Somatic	Tumour Sample	Unknown	17:42322397..42322397
STAT3	ENST00000264657.9	Yes	CHG-2011-508T	2634354	p.A697=	c.2091T>C	Liver	58	NS	NS	Other	Neoplasm	NS	-	660	Confirmed Somatic	Tumour Sample	Unknown	17:42322292..42322292
STAT3	ENST00000264657.9	Yes	Thyroid-CN-WZ031T	2635092	p.C367*	c.1101C>A	Thyroid	14	NS	NS	Carcinoma	NS	NS	-	676	Confirmed Somatic	Tumour Sample	Unknown	17:42331480..42331480
STAT3	ENST00000264657.9	Yes	W5T	2745041	p.C367*	c.1101C>A	Thyroid	14	NS	NS	Carcinoma	NS	NS	-	676	Confirmed Somatic	Tumour Sample	Unknown	17:42331480..42331480
STAT3	ENST00000264657.9	Yes	102	2222683	p.C550R	c.1648T>C	Haematopoietic and lymphoid	558	NS	NS	Lymphoid neoplasm	Angioimmunoblastic T cell lymphoma	NS	24345752	-	Confirmed Somatic	Tumour Sample	Unknown	17:42323578..42323578
STAT3	ENST00000264657.9	Yes	AMO1	2809758	p.C712Y	c.2135G>A	Haematopoietic and lymphoid	558	NS	NS	Lymphoid neoplasm	Plasmacytoma	NS	30545397	-	Variant of unknown origin	Cultured	Heterozygous	17:42317191..42317191
STAT3	ENST00000264657.9	Yes	PD3192a	1089992	p.C765=	c.2295C>T	Salivary gland	6	Orbital	NS	Carcinoma	Adenoid cystic carcinoma	NS	23778141	-	Confirmed Somatic	Tumour Sample	Unknown	17:42315763..42315763
STAT3	ENST00000264657.9	Yes	TCGA-AX-A2HD-01	2198411	p.C765=	c.2295C>T	Endometrium	32	NS	NS	Carcinoma	Endometrioid carcinoma	NS	-	419	Confirmed Somatic	Unknown	Unknown	17:42315763..42315763
STAT3	ENST00000264657.9	Yes	2924309	2924309	p.D170Y	c.508G>T	Haematopoietic and lymphoid	558	NS	NS	Lymphoid neoplasm	T cell large granular lymphocytic leukaemia	Alpha-beta	35015834	-	Variant of unknown origin	Tumour Sample	Unknown	17:42338773..42338773
STAT3	ENST00000264657.9	Yes	P-0012129-T01-IM5	2727268	p.D173N	c.517G>A	Skin	118	NS	NS	Carcinoma	Squamous cell carcinoma	NS	28481359	-	Confirmed Somatic	Tumour Sample	Heterozygous	17:42338764..42338764
STAT3	ENST00000264657.9	Yes	TCGA-EE-A3JB-06	2339737	p.D211=	c.633C>T	Skin	118	NS	NS	Malignant melanoma	NS	NS	-	540	Confirmed Somatic	Unknown	Unknown	17:42337775..42337775
STAT3	ENST00000264657.9	Yes	TT2LNJ	2957576	p.D237E	c.711C>G	Stomach	25	Gastroesophageal junction	NS	Carcinoid-endocrine tumour	NS	NS	37352862	-	Confirmed Somatic	Tumour Sample	Heterozygous	17:42337521..42337521
STAT3	ENST00000264657.9	Yes	P-0010815-T01-IM5	2726483	p.D242Y	c.724G>T	Haematopoietic and lymphoid	558	Lymph node	NS	Lymphoid neoplasm	Mantle cell lymphoma	NS	28481359	-	Variant of unknown origin	Tumour Sample	Heterozygous	17:42337508..42337508
STAT3	ENST00000264657.9	Yes	5-GE050-T1	2869764	p.D296N	c.885_886delinsAA	Skin	118	NS	NS	Carcinoma	Basal cell carcinoma	NS	26950094	-	Variant of unknown origin	Tumour Sample	Unknown	17:42333961..42333962
STAT3	ENST00000264657.9	Yes	TCGA-J4-A83K-01	2197591	p.D296Y	c.886G>T	Prostate	31	NS	NS	Carcinoma	Adenocarcinoma	NS	-	435	Confirmed Somatic	Unknown	Unknown	17:42333961..42333961
STAT3	ENST00000264657.9	Yes	EXTERN_MELA_20140505_012	2839400	p.D334=	c.1002C>T	Skin	118	Face	NS	Malignant melanoma	NS	NS	28467829	-	Confirmed Somatic	Tumour Sample	Unknown	17:42333720..42333720
STAT3	ENST00000264657.9	Yes	TCGA-64-1678-01	1780189	p.D369N	c.1105G>A	Lung	58	NS	NS	Carcinoma	Adenocarcinoma	NS	-	417	Variant of unknown origin	Tumour Sample	Unknown	17:42331476..42331476
STAT3	ENST00000264657.9	Yes	TCGA-D3-A3MO-06	2121536	p.D374=	c.1122C>T	Skin	118	NS	NS	Malignant melanoma	NS	NS	-	540	Confirmed Somatic	Unknown	Unknown	17:42329764..42329764
STAT3	ENST00000264657.9	Yes	P-0006499-T01-IM5	2722877	p.D427G	c.1280A>G	Haematopoietic and lymphoid	558	Lymph node	NS	Lymphoid neoplasm	Diffuse large B cell lymphoma	NS	28481359	-	Variant of unknown origin	Tumour Sample	Heterozygous	17:42329411..42329411
STAT3	ENST00000264657.9	Yes	1813536	1813536	p.D502Y	c.1504G>T	Liver	58	NS	NS	Other	Adenoma	NS	21690253	-	Confirmed Somatic	Tumour Sample	Heterozygous	17:42324807..42324807
STAT3	ENST00000264657.9	Yes	tumor_4166706	2195318	p.D570G	c.1709A>G	Haematopoietic and lymphoid	558	NS	NS	Lymphoid neoplasm	NS	NS	-	440	Confirmed Somatic	Unknown	Unknown	17:42323299..42323299
STAT3	ENST00000264657.9	Yes	2515961	2515961	p.D661H	c.1981G>C	Haematopoietic and lymphoid	558	Central nervous system	NS	Lymphoid neoplasm	Primary central nervous system lymphoma	Peripheral T cell lymphoma	26379152	-	Variant of unknown origin	Tumour Sample	Unknown	17:42322402..42322402
STAT3	ENST00000264657.9	Yes	P-0010744-T01-IM5	2726425	p.D698N	c.2092G>A	Central nervous system	9	Brain	NS	Glioma	Oligodendroglioma Grade III	Anaplastic	28481359	-	Confirmed Somatic	Tumour Sample	Heterozygous	17:42322291..42322291
STAT3	ENST00000264657.9	Yes	P-0012142-T01-IM5	2727281	p.D723N	c.2167G>A	Breast	41	NS	NS	Carcinoma	Ductal carcinoma	NS	28481359	-	Confirmed Somatic	Tumour Sample	Heterozygous	17:42316879..42316879
STAT3	ENST00000264657.9	Yes	DM8	2466885	p.E100K	c.298G>A	Skin	118	Scalp	NS	Malignant melanoma	Desmoplastic	NS	26343386	-	Variant of unknown origin	Tumour Sample	Unknown	17:42345633..42345633
STAT3	ENST00000264657.9	Yes	CCA688T047	2947938	p.E220Afs*43	c.658_659insCTAGT	Biliary tract	11	Bile duct	NS	Carcinoma	Adenocarcinoma	NS	36291846	-	Confirmed Somatic	Tumour Sample	Unknown	17:42337573..42337574
STAT3	ENST00000264657.9	Yes	Thyroid-CN-WZ048T	2635109	p.E238V	c.713A>T	Thyroid	14	NS	NS	Carcinoma	NS	NS	-	676	Confirmed Somatic	Tumour Sample	Unknown	17:42337519..42337519
STAT3	ENST00000264657.9	Yes	W36T	2745058	p.E238V	c.713A>T	Thyroid	14	NS	NS	Carcinoma	NS	NS	-	676	Confirmed Somatic	Tumour Sample	Unknown	17:42337519..42337519
STAT3	ENST00000264657.9	Yes	2917516	2917516	p.E264D	c.792A>C	Haematopoietic and lymphoid	558	Lymph node	NS	Lymphoid neoplasm	Diffuse large B cell lymphoma	NS	32877514	-	Variant of unknown origin	Tumour Sample	Unknown	17:42337440..42337440
STAT3	ENST00000264657.9	Yes	H_QD-WAPAT079-V0DHRD	2842929	p.E285*	c.853G>T	Haematopoietic and lymphoid	558	NS	NS	Lymphoid neoplasm	Plasma cell myeloma	NS	29563506	-	Confirmed Somatic	Tumour Sample	Unknown	17:42333994..42333994
STAT3	ENST00000264657.9	Yes	5-SE001-T1	2869821	p.E306=	c.918G>A	Skin	118	NS	NS	Carcinoma	Basal cell carcinoma	NS	26950094	-	Variant of unknown origin	Tumour Sample	Unknown	17:42333929..42333929
STAT3	ENST00000264657.9	Yes	5-GE016-T1	2869741	p.E306=	c.918G>A	Skin	118	NS	NS	Carcinoma	Basal cell carcinoma	NS	26950094	-	Variant of unknown origin	Tumour Sample	Unknown	17:42333929..42333929
STAT3	ENST00000264657.9	Yes	T3064	2658265	p.E311A	c.932A>C	Large intestine	68	NS	NS	Carcinoma	Adenocarcinoma	NS	27149842	-	Confirmed Somatic	Unknown	Unknown	17:42333915..42333915
STAT3	ENST00000264657.9	Yes	2843837	2843837	p.E324G	c.971A>G	Haematopoietic and lymphoid	558	NS	NS	Lymphoid neoplasm	Acute lymphoblastic T cell leukaemia	NS	27655895	-	Confirmed Somatic	Tumour Sample	Unknown	17:42333751..42333751
STAT3	ENST00000264657.9	Yes	T593	2658231	p.E398*	c.1192G>T	Large intestine	68	NS	NS	Carcinoma	Adenocarcinoma	NS	27149842	-	Confirmed Somatic	Unknown	Unknown	17:42329595..42329595
STAT3	ENST00000264657.9	Yes	RK076_C01	2120959	p.E415K	c.1243G>A	Liver	58	NS	NS	Carcinoma	NS	NS	-	322	Confirmed Somatic	Unknown	Unknown	17:42329448..42329448
STAT3	ENST00000264657.9	Yes	HCC98T	1919254	p.E415V	c.1244A>T	Liver	58	NS	NS	Carcinoma	NS	NS	-	323	Previously Reported	Tumour Sample	Heterozygous	17:42329447..42329447
STAT3	ENST00000264657.9	Yes	TCGA-XF-A9SJ-01	2385787	p.E435K	c.1303G>A	Urinary tract	29	Bladder	NS	Carcinoma	NS	NS	-	413	Confirmed Somatic	Tumour Sample	Unknown	17:42326178..42326178
STAT3	ENST00000264657.9	Yes	H_QD-WUPAT002-V0DHMW	2842947	p.E435Sfs*4	c.1303del	Haematopoietic and lymphoid	558	NS	NS	Lymphoid neoplasm	Plasma cell myeloma	NS	29563506	-	Confirmed Somatic	Tumour Sample	Unknown	17:42326179..42326179
STAT3	ENST00000264657.9	Yes	EXTERN_MELA_20140526_055	2839353	p.E442K	c.1324G>A	Skin	118	Shoulder	NS	Malignant melanoma	NS	NS	28467829	-	Confirmed Somatic	Tumour Sample	Unknown	17:42326157..42326157
STAT3	ENST00000264657.9	Yes	P-0001396-T03-IM6	2829321	p.E444K	c.1330G>A	Breast	41	NS	NS	Carcinoma	Ductal carcinoma	NS	30205045	-	Confirmed Somatic	Tumour Sample	Unknown	17:42326151..42326151
STAT3	ENST00000264657.9	Yes	TCGA-BK-A6W3-01	2263446	p.E50*	c.148G>T	Endometrium	32	NS	NS	Carcinoma	Endometrioid carcinoma	NS	-	419	Confirmed Somatic	Tumour Sample	Unknown	17:42346694..42346694
STAT3	ENST00000264657.9	Yes	TCGA-EB-A51B-01	2197826	p.E506K	c.1516G>A	Skin	118	NS	NS	Malignant melanoma	NS	NS	-	540	Confirmed Somatic	Unknown	Unknown	17:42324795..42324795
STAT3	ENST00000264657.9	Yes	FDX007	2969263	p.E530D	c.?	Liver	58	NS	NS	Carcinoma	Combined hepatocellular-cholangiocarcinoma	NS	37267699	-	Variant of unknown origin	Tumour Sample	Unknown	-
STAT3	ENST00000264657.9	Yes	P-0010489-T01-IM5	2726206	p.E616del	c.1847_1849del	Haematopoietic and lymphoid	558	Lymph node	NS	Lymphoid neoplasm	NS	NS	28481359	-	Previously Reported	Tumour Sample	Heterozygous	17:42323046..42323048
STAT3	ENST00000264657.9	Yes	P-0010420-T01-IM5	2726166	p.E616del	c.1847_1849del	Skin	118	NS	NS	Carcinoma	Squamous cell carcinoma	NS	28481359	-	Confirmed Somatic	Tumour Sample	Heterozygous	17:42323046..42323048
STAT3	ENST00000264657.9	Yes	2066075	2066075	p.E616V	c.?	Haematopoietic and lymphoid	558	NS	NS	Lymphoid neoplasm	T cell large granular lymphocytic leukaemia	NS	24283217	-	Variant of unknown origin	Unknown	Heterozygous	-
STAT3	ENST00000264657.9	Yes	2834132	2834132	p.E625*	c.1873G>T	Skin	118	Mucosal	Anorectal	Malignant melanoma	NS	NS	28296713	-	Variant of unknown origin	Tumour Sample	Unknown	17:42323019..42323019
STAT3	ENST00000264657.9	Yes	P-0011239-T02-IM5	2726851	p.E625del	c.1873_1875del	Large intestine	68	Colon	Transverse	Carcinoma	Adenocarcinoma	NS	28481359	-	Confirmed Somatic	Tumour Sample	Heterozygous	17:42323018..42323020
STAT3	ENST00000264657.9	Yes	2777284	2777284	p.E638Q	c.?	Haematopoietic and lymphoid	558	NS	NS	Lymphoid neoplasm	NK-T cell lymphoma	NS	26192917	-	Confirmed Somatic	Tumour Sample	Unknown	-
STAT3	ENST00000264657.9	Yes	587376	1766805	p.E74*	c.220G>T	Large intestine	68	Colon	NS	Carcinoma	Adenocarcinoma	NS	22895193	-	Confirmed Somatic	Tumour Sample	Unknown	17:42346622..42346622
STAT3	ENST00000264657.9	Yes	H_QD-WAPAT023-V0DHO9	2842873	p.E74D	c.222G>T	Haematopoietic and lymphoid	558	NS	NS	Lymphoid neoplasm	Plasma cell myeloma	NS	29563506	-	Confirmed Somatic	Tumour Sample	Unknown	17:42346620..42346620
STAT3	ENST00000264657.9	Yes	P-0003580-T01-IM5	2720065	p.E760*	c.2278G>T	Lung	58	NS	NS	Carcinoma	Adenocarcinoma	NS	28481359	-	Confirmed Somatic	Tumour Sample	Heterozygous	17:42315780..42315780
STAT3	ENST00000264657.9	Yes	P-0010491-T01-IM5	2726208	p.E96Q	c.286G>C	Urinary tract	29	Bladder	NS	Carcinoma	Transitional cell carcinoma	NS	28481359	-	Confirmed Somatic	Tumour Sample	Heterozygous	17:42345645..42345645
STAT3	ENST00000264657.9	Yes	DM51	2466875	p.F174=	c.522C>T	Skin	118	Neck	NS	Malignant melanoma	Desmoplastic	NS	26343386	-	Variant of unknown origin	Tumour Sample	Unknown	17:42338759..42338759
STAT3	ENST00000264657.9	Yes	TCGA-EE-A181-06	2121622	p.F26=	c.78C>T	Skin	118	NS	NS	Malignant melanoma	NS	NS	-	540	Confirmed Somatic	Unknown	Unknown	17:42348439..42348439
STAT3	ENST00000264657.9	Yes	3_1-059	2950112	p.F313L	c.937T>C	Small intestine	6	Duodenum	NS	Adenoma	Tubular	NS	36991000	-	Confirmed Somatic	Tumour Sample	Unknown	17:42333910..42333910
STAT3	ENST00000264657.9	Yes	CHG-2013-27553T	2634356	p.F321=	c.963T>C	Liver	58	NS	NS	Other	Neoplasm	NS	-	660	Confirmed Somatic	Tumour Sample	Unknown	17:42333759..42333759
STAT3	ENST00000264657.9	Yes	TCGA-09-2055-01	2196380	p.F33I	c.97T>A	Ovary	14	NS	NS	Carcinoma	Serous carcinoma	NS	21720365	331	Confirmed Somatic	Unknown	Unknown	17:42348420..42348420
STAT3	ENST00000264657.9	Yes	25	2671955	p.F33L	c.97T>C	Vulva	1	NS	NS	Carcinoma	Squamous cell carcinoma	NS	27834349	-	Variant of unknown origin	Tumour Sample	Unknown	17:42348420..42348420
STAT3	ENST00000264657.9	Yes	TCGA-EJ-7315-01	1915857	p.F384L	c.1152T>G	Prostate	31	NS	NS	Carcinoma	Adenocarcinoma	NS	-	435	Variant of unknown origin	Tumour Sample	Unknown	17:42329635..42329635
STAT3	ENST00000264657.9	Yes	TCGA-D8-A1JK-01	1900057	p.F384Y	c.1151T>A	Breast	41	NS	NS	Carcinoma	NS	NS	-	414	Confirmed Somatic	Tumour Sample	Unknown	17:42329636..42329636
STAT3	ENST00000264657.9	Yes	P-0006695-T01-IM5	2723074	p.F408L	c.1224C>G	Haematopoietic and lymphoid	558	Pelvis	NS	Lymphoid neoplasm	Diffuse large B cell lymphoma	NS	28481359	-	Variant of unknown origin	Tumour Sample	Heterozygous	17:42329563..42329563
STAT3	ENST00000264657.9	Yes	14-00512	2930381	p.F549L	c.1645T>C	Haematopoietic and lymphoid	558	NS	NS	Haematopoietic neoplasm	Myelodysplastic-myeloproliferative neoplasm-unclassifiable	NS	31366621	-	Variant of unknown origin	Tumour Sample	Unknown	17:42323581..42323581
STAT3	ENST00000264657.9	Yes	BL-16-N52050	2905250	p.F610Ifs*3	c.1827dup	Upper aerodigestive tract	23	Head neck	NS	Carcinoma	NS	NS	32321774	-	Variant of unknown origin	Tumour Sample	Unknown	17:42323065..42323066
STAT3	ENST00000264657.9	Yes	2948355	2948355	p.F610L	c.1830C>A	Lung	58	NS	NS	Carcinoma	Non small cell carcinoma	NS	29657128	-	Confirmed Somatic	Tumour Sample	Unknown	17:42323062..42323062
STAT3	ENST00000264657.9	Yes	P-0007319-T01-IM5	2723658	p.F621L	c.1863C>A	Penis	2	NS	NS	Carcinoma	Squamous cell carcinoma	NS	28481359	-	Confirmed Somatic	Tumour Sample	Heterozygous	17:42323029..42323029
STAT3	ENST00000264657.9	Yes	TCGA-D3-A2J8-06	2121511	p.F683=	c.2049C>T	Skin	118	NS	NS	Malignant melanoma	NS	NS	-	540	Confirmed Somatic	Unknown	Unknown	17:42322334..42322334
STAT3	ENST00000264657.9	Yes	YUGATOR	2439318	p.F683=	c.2049C>T	Skin	118	NS	NS	Malignant melanoma	NS	NS	26214590	-	Confirmed Somatic	Cultured	Heterozygous	17:42322334..42322334
STAT3	ENST00000264657.9	Yes	LUAD-5V8LT	1765104	p.G126E	c.377G>A	Lung	58	NS	NS	Carcinoma	Adenocarcinoma	NS	22980975	-	Variant of unknown origin	Tumour Sample	Unknown	17:42339405..42339405
STAT3	ENST00000264657.9	Yes	RW7213	2302005	p.G126E	c.377G>A	Large intestine	68	Colon	Left	Carcinoma	Adenocarcinoma	NS	24755471	-	Variant of unknown origin	Cultured	Heterozygous	17:42339405..42339405
STAT3	ENST00000264657.9	Yes	PD_05	2688644	p.G127C	c.379G>T	Skin	118	Ear	NS	Carcinoma	Squamous cell carcinoma	NS	24662767	-	Confirmed Somatic	Tumour Sample	Heterozygous	17:42339403..42339403
STAT3	ENST00000264657.9	Yes	TCGA-IQ-A61I-01	2193777	p.G183E	c.548G>A	Upper aerodigestive tract	23	Head neck	NS	Carcinoma	Squamous cell carcinoma	NS	-	627	Confirmed Somatic	Unknown	Unknown	17:42338733..42338733
STAT3	ENST00000264657.9	Yes	2905685	2905685	p.G183R	c.547G>A	Lung	58	Right lower lobe	NS	Other	Bronchiolar adenoma	NS	33400370	-	Confirmed Somatic	Tumour Sample	Unknown	17:42338734..42338734
STAT3	ENST00000264657.9	Yes	2948903	2948903	p.G295R	c.883G>A	Skin	118	NS	NS	Malignant melanoma	Superficial spreading	NS	26359337	-	Confirmed Somatic	Tumour Sample	Unknown	17:42333964..42333964
STAT3	ENST00000264657.9	Yes	Pat_44_B	2492882	p.G342S	c.1024G>A	NS	7	NS	NS	Malignant melanoma	NS	NS	24265153	-	Confirmed Somatic	Tumour Sample	Unknown	17:42333698..42333698
STAT3	ENST00000264657.9	Yes	587278	1766767	p.G342S	c.1024G>A	Large intestine	68	Colon	NS	Carcinoma	Adenocarcinoma	NS	22895193	-	Confirmed Somatic	Tumour Sample	Unknown	17:42333698..42333698
STAT3	ENST00000264657.9	Yes	1011	2491905	p.G380Ifs*5	c.1137_1138del	Breast	41	NS	NS	Fibroepithelial neoplasm	Phyllodes tumour	Borderline	26437033	-	Confirmed Somatic	Tumour Sample	Unknown	17:42329750..42329751
STAT3	ENST00000264657.9	Yes	T267922	2658244	p.G388A	c.1163G>C	Large intestine	68	NS	NS	Carcinoma	Adenocarcinoma	NS	27149842	-	Confirmed Somatic	Unknown	Unknown	17:42329624..42329624
STAT3	ENST00000264657.9	Yes	P-0002088-T02-IM5	2719478	p.G402S	c.1204G>A	Breast	41	NS	NS	Carcinoma	Ductal carcinoma	NS	28481359	-	Confirmed Somatic	Tumour Sample	Heterozygous	17:42329583..42329583
STAT3	ENST00000264657.9	Yes	TCGA-EJ-7125-01	2121457	p.G419W	c.1255G>T	Prostate	31	NS	NS	Carcinoma	Adenocarcinoma	NS	-	435	Confirmed Somatic	Unknown	Unknown	17:42329436..42329436
STAT3	ENST00000264657.9	Yes	JCQ-HMCaA	2633675	p.G449D	c.1346G>A	Large intestine	68	NS	NS	Carcinoma	Adenocarcinoma	NS	-	646	Confirmed Somatic	Tumour Sample	Unknown	17:42326135..42326135
STAT3	ENST00000264657.9	Yes	ESCC_220	2727948	p.G541R	c.1621G>A	Oesophagus	8	NS	NS	Carcinoma	Squamous cell carcinoma	NS	28548104	-	Confirmed Somatic	Tumour Sample	Unknown	17:42323605..42323605
STAT3	ENST00000264657.9	Yes	SM-CN221	2949435	p.G541V	c.1622G>T	Skin	118	NS	NS	Malignant melanoma	NS	NS	30150660	-	Confirmed Somatic	Tumour Sample	Heterozygous	17:42323604..42323604
STAT3	ENST00000264657.9	Yes	P-0006053-T01-IM5	2722433	p.G556A	c.1667G>C	Meninges	1	NS	NS	Meningioma	NS	NS	28481359	-	Confirmed Somatic	Tumour Sample	Heterozygous	17:42323341..42323341
STAT3	ENST00000264657.9	Yes	TCGA-DX-A6YT-01	2269816	p.G604=	c.1812C>A	Soft tissue	4	NS	NS	Sarcoma	NS	NS	-	635	Confirmed Somatic	Unknown	Unknown	17:42323080..42323080
STAT3	ENST00000264657.9	Yes	2204878	2204878	p.G617R	c.1849G>A	Haematopoietic and lymphoid	558	Lymph node	NS	Lymphoid neoplasm	Diffuse large B cell lymphoma	NS	24837465	-	Variant of unknown origin	Unknown	Heterozygous	17:42323043..42323043
STAT3	ENST00000264657.9	Yes	TCGA-NC-A5HD-01	2385903	p.G630S	c.1888G>A	Lung	58	NS	NS	Carcinoma	Squamous cell carcinoma	NS	-	418	Confirmed Somatic	Tumour Sample	Unknown	17:42323004..42323004
STAT3	ENST00000264657.9	Yes	2275247	2275247	p.G656D	c.1967G>A	Liver	58	NS	NS	Other	Adenoma	NS	25318388	-	Previously Reported	Tumour Sample	Heterozygous	17:42322416..42322416
STAT3	ENST00000264657.9	Yes	2242348	2242348	p.G656D	c.1967G>A	Haematopoietic and lymphoid	558	NS	NS	Lymphoid neoplasm	Peripheral T cell lymphoma unspecified	NS	23317146	-	Confirmed Somatic	Unknown	Unknown	17:42322416..42322416
STAT3	ENST00000264657.9	Yes	P-0006300-T01-IM5	2722675	p.G684R	c.2050G>A	Penis	2	NS	NS	Carcinoma	Squamous cell carcinoma	NS	28481359	-	Confirmed Somatic	Tumour Sample	Heterozygous	17:42322333..42322333
STAT3	ENST00000264657.9	Yes	T4526	2658651	p.G700R	c.2098G>C	Large intestine	68	NS	NS	Carcinoma	Adenocarcinoma	NS	27149842	-	Confirmed Somatic	Unknown	Unknown	17:42322285..42322285
STAT3	ENST00000264657.9	Yes	TCGA-EE-A2GN-06	2121664	p.G738*	c.2212G>T	Skin	118	NS	NS	Malignant melanoma	NS	NS	-	540	Confirmed Somatic	Unknown	Unknown	17:42316834..42316834
STAT3	ENST00000264657.9	Yes	P10_GBC	2973150	p.G749E	c.2246G>A	Biliary tract	11	Gallbladder	NS	Carcinoma	Adenocarcinoma	NS	34362903	-	Confirmed Somatic	Tumour Sample	Unknown	17:42316800..42316800
STAT3	ENST00000264657.9	Yes	P10_HG-BilIN	2973149	p.G749E	c.2246G>A	Biliary tract	11	Gallbladder	NS	Other	Dysplasia-carcinoma in situ	NS	34362903	-	Confirmed Somatic	Tumour Sample	Unknown	17:42316800..42316800
STAT3	ENST00000264657.9	Yes	TCGA-BR-6457-01	2198074	p.H332Y	c.994C>T	Stomach	25	NS	NS	Carcinoma	Adenocarcinoma	NS	-	541	Confirmed Somatic	Unknown	Unknown	17:42333728..42333728
STAT3	ENST00000264657.9	Yes	TCGA-RQ-A68N-01	2269806	p.H332Y	c.994C>T	Haematopoietic and lymphoid	558	NS	NS	Lymphoid neoplasm	Diffuse large B cell lymphoma	NS	-	632	Confirmed Somatic	Unknown	Unknown	17:42333728..42333728
STAT3	ENST00000264657.9	Yes	5-VS046-T1	2869876	p.H447=	c.1341C>T	Skin	118	NS	NS	Carcinoma	Basal cell carcinoma	NS	26950094	-	Confirmed Somatic	Tumour Sample	Unknown	17:42326140..42326140
STAT3	ENST00000264657.9	Yes	P-0003566-T01-IM5	2720051	p.H447Y	c.1339C>T	Urinary tract	29	Bladder	NS	Carcinoma	Transitional cell carcinoma	NS	28481359	-	Confirmed Somatic	Tumour Sample	Heterozygous	17:42326142..42326142
STAT3	ENST00000264657.9	Yes	P-0012179-T01-IM5	2727305	p.H457Tfs*7	c.1369del	Endometrium	32	NS	NS	Carcinoma	Endometrioid carcinoma	NS	28481359	-	Confirmed Somatic	Tumour Sample	Heterozygous	17:42325060..42325060
STAT3	ENST00000264657.9	Yes	P-0011355-T01-IM5	2726951	p.H58Y	c.172C>T	Breast	41	NS	NS	Carcinoma	Ductal carcinoma	NS	28481359	-	Confirmed Somatic	Tumour Sample	Heterozygous	17:42346670..42346670
STAT3	ENST00000264657.9	Yes	P-0009448-T01-IM5	2725375	p.I104Cfs*67	c.309_310del	Prostate	31	NS	NS	Carcinoma	Adenocarcinoma	NS	28481359	-	Confirmed Somatic	Tumour Sample	Heterozygous	17:42345621..42345622
STAT3	ENST00000264657.9	Yes	TCGA-AA-A010-01	1651109	p.I309=	c.927C>T	Large intestine	68	Colon	Transverse	Carcinoma	Adenocarcinoma	NS	22810696	376	Confirmed Somatic	Unknown	Unknown	17:42333920..42333920
STAT3	ENST00000264657.9	Yes	5-VS035-T1	2869860	p.I339=	c.1017C>T	Skin	118	NS	NS	Carcinoma	Basal cell carcinoma	NS	26950094	-	Confirmed Somatic	Tumour Sample	Unknown	17:42333705..42333705
STAT3	ENST00000264657.9	Yes	BRC39	2373528	p.I339M	c.1017C>G	Breast	41	NS	NS	Carcinoma	Luminal NS carcinoma	NS	22722193	-	Confirmed Somatic	Unknown	Unknown	17:42333705..42333705
STAT3	ENST00000264657.9	Yes	TCGA-ER-A19N-06	2121724	p.I439=	c.1317C>T	Skin	118	NS	NS	Malignant melanoma	NS	NS	-	540	Confirmed Somatic	Unknown	Unknown	17:42326164..42326164
STAT3	ENST00000264657.9	Yes	MBC067T	2807243	p.I452F	c.1354A>T	Breast	41	NS	NS	Carcinoma	Ductal carcinoma	NS	31340200	-	Variant of unknown origin	Tumour Sample	Unknown	17:42326127..42326127
STAT3	ENST00000264657.9	Yes	TCGA-BS-A0UF-01	1783473	p.I568=	c.1704C>A	Endometrium	32	NS	NS	Carcinoma	Endometrioid carcinoma	NS	-	419	Variant of unknown origin	Tumour Sample	Heterozygous	17:42323304..42323304
STAT3	ENST00000264657.9	Yes	CHG-2011-508T	2634354	p.I569=	c.1707T>C	Liver	58	NS	NS	Other	Neoplasm	NS	-	660	Confirmed Somatic	Tumour Sample	Unknown	17:42323301..42323301
STAT3	ENST00000264657.9	Yes	107529	1520432	p.I589M	c.1767C>G	Breast	41	NS	NS	Carcinoma	HER-positive carcinoma	NS	20668451	-	Confirmed Somatic	Tumour Sample	Unknown	17:42323125..42323125
STAT3	ENST00000264657.9	Yes	2014_Lung_sq_11_T	2744882	p.I597M	c.1791C>G	Lung	58	NS	NS	Carcinoma	NS	NS	-	583	Confirmed Somatic	Tumour Sample	Unknown	17:42323101..42323101
STAT3	ENST00000264657.9	Yes	2924285	2924285	p.I653=	c.1959C>A	Haematopoietic and lymphoid	558	NS	NS	Lymphoid neoplasm	T cell large granular lymphocytic leukaemia	Gamma-delta	35015834	-	Variant of unknown origin	Tumour Sample	Unknown	17:42322424..42322424
STAT3	ENST00000264657.9	Yes	FFPE-13	2818008	p.I654T	c.1961T>C	Pancreas	9	NS	NS	Carcinoma	Acinar carcinoma	NS	29109526	-	Confirmed Somatic	Tumour Sample	Heterozygous	17:42322422..42322422
STAT3	ENST00000264657.9	Yes	2542855	2542855	p.I659L	c.1975A>C	Haematopoietic and lymphoid	558	Lymph node	NS	Lymphoid neoplasm	NK-T cell lymphoma	NS	26773734	-	Previously Reported	Tumour Sample	Unknown	17:42322408..42322408
STAT3	ENST00000264657.9	Yes	TCGA-64-5779-01	1780195	p.I665=	c.1995C>T	Lung	58	NS	NS	Carcinoma	Adenocarcinoma	NS	-	417	Variant of unknown origin	Tumour Sample	Unknown	17:42322388..42322388
STAT3	ENST00000264657.9	Yes	PD26997a	2843072	p.I722T	c.2165T>C	Skin	118	Mucosal	Sinonasal	Malignant melanoma	NS	NS	30664638	-	Confirmed Somatic	Tumour Sample	Unknown	17:42316881..42316881
STAT3	ENST00000264657.9	Yes	P-0009586-T01-IM5	2725480	p.K153N	c.459G>T	Lung	58	NS	NS	Carcinoma	Adenocarcinoma	NS	28481359	-	Confirmed Somatic	Tumour Sample	Heterozygous	17:42339323..42339323
STAT3	ENST00000264657.9	Yes	94073	2807572	p.K199T	c.596A>C	Stomach	25	NS	NS	Carcinoma	Adenocarcinoma	NS	24807215	-	Confirmed Somatic	Tumour Sample	Unknown	17:42337812..42337812
STAT3	ENST00000264657.9	Yes	MedB-1	2479247	p.K244N	c.732G>T	Haematopoietic and lymphoid	558	Mediastinum	NS	Lymphoid neoplasm	Primary mediastinal diffuse large B cell lymphoma	NS	24531327	-	Variant of unknown origin	Cultured	Unknown	17:42337500..42337500
STAT3	ENST00000264657.9	Yes	CCA688T004	2947895	p.K283delinsN*	c.848_849insCTG	Biliary tract	11	Bile duct	NS	Carcinoma	Adenocarcinoma	NS	36291846	-	Confirmed Somatic	Tumour Sample	Unknown	17:42333998..42333999
STAT3	ENST00000264657.9	Yes	3	2960791	p.K290E	c.868A>G	Liver	58	NS	NS	Carcinoma	Combined hepatocellular-cholangiocarcinoma	NS	37699724	-	Confirmed Somatic	Tumour Sample	Unknown	17:42333979..42333979
STAT3	ENST00000264657.9	Yes	08-0075-654-Post-transplant	2701849	p.K294E	c.880A>G	Haematopoietic and lymphoid	558	NS	NS	Lymphoid neoplasm	Diffuse large B cell lymphoma	NS	29386642	-	Variant of unknown origin	Tumour Sample	Unknown	17:42333967..42333967
STAT3	ENST00000264657.9	Yes	S02287_1	2480891	p.K363I	c.1088A>T	Lung	58	NS	NS	Carcinoma	Small cell carcinoma	NS	26168399	-	Confirmed Somatic	Tumour Sample	Unknown	17:42331493..42331493
STAT3	ENST00000264657.9	Yes	TCGA-BG-A3EW-01	2198354	p.K365Q	c.1093A>C	Endometrium	32	NS	NS	Carcinoma	Endometrioid carcinoma	NS	-	419	Confirmed Somatic	Unknown	Unknown	17:42331488..42331488
STAT3	ENST00000264657.9	Yes	LICA-CN-HCC066T	2634113	p.K392I	c.1175A>T	Liver	58	NS	NS	Other	Neoplasm	NS	-	660	Confirmed Somatic	Tumour Sample	Unknown	17:42329612..42329612
STAT3	ENST00000264657.9	Yes	Thyroid-CN-WZ045T	2635106	p.K495N	c.1485G>T	Thyroid	14	NS	NS	Carcinoma	NS	NS	-	676	Confirmed Somatic	Tumour Sample	Unknown	17:42324826..42324826
STAT3	ENST00000264657.9	Yes	W31T	2745055	p.K495N	c.1485G>T	Thyroid	14	NS	NS	Carcinoma	NS	NS	-	676	Confirmed Somatic	Tumour Sample	Unknown	17:42324826..42324826
STAT3	ENST00000264657.9	Yes	P-0017156-T01-IM6	2830915	p.K591N	c.1773G>C	Breast	41	NS	NS	Carcinoma	Lobular carcinoma	NS	30205045	-	Confirmed Somatic	Tumour Sample	Unknown	17:42323119..42323119
STAT3	ENST00000264657.9	Yes	2697838	2697838	p.K626N	c.1878G>T	Breast	41	NS	NS	Carcinoma	NS	NS	29349598	-	Variant of unknown origin	Unknown	Unknown	17:42323014..42323014
STAT3	ENST00000264657.9	Yes	2924285	2924285	p.K658_I659delinsNL	c.1974_1975inv	Haematopoietic and lymphoid	558	NS	NS	Lymphoid neoplasm	T cell large granular lymphocytic leukaemia	Gamma-delta	35015834	-	Variant of unknown origin	Tumour Sample	Unknown	17:42322408..42322409
STAT3	ENST00000264657.9	Yes	ATL004	2488633	p.K658R	c.1973A>G	Haematopoietic and lymphoid	558	NS	NS	Lymphoid neoplasm	Adult T cell lymphoma-leukaemia	NS	26437031	-	Confirmed Somatic	Unknown	Unknown	17:42322410..42322410
STAT3	ENST00000264657.9	Yes	1813536	1813536	p.K658Y	c.1972_1974delinsTAT	Liver	58	NS	NS	Other	Adenoma	NS	21690253	-	Confirmed Somatic	Tumour Sample	Heterozygous	17:42322409..42322411
STAT3	ENST00000264657.9	Yes	2960956	2960956	p.K709N	c.2127G>C	Haematopoietic and lymphoid	558	Lymph node	NS	Lymphoid neoplasm	Hodgkin lymphoma	Mixed cellularity	29650799	-	Confirmed Somatic	Tumour Sample	Unknown	17:42317199..42317199
STAT3	ENST00000264657.9	Yes	TCGA-A7-A6VX-01	2262909	p.L10V	c.28C>G	Breast	41	NS	NS	Carcinoma	NS	NS	-	414	Confirmed Somatic	Tumour Sample	Unknown	17:42348489..42348489
STAT3	ENST00000264657.9	Yes	TCGA-ER-A19P-06	2121726	p.L115I	c.343C>A	Skin	118	NS	NS	Malignant melanoma	NS	NS	-	540	Confirmed Somatic	Unknown	Unknown	17:42345588..42345588
STAT3	ENST00000264657.9	Yes	TCGA-EE-A29D-06	2121635	p.L116P	c.347T>C	Skin	118	NS	NS	Malignant melanoma	NS	NS	-	540	Confirmed Somatic	Unknown	Unknown	17:42345584..42345584
STAT3	ENST00000264657.9	Yes	CHG-2011-508T	2634354	p.L144=	c.430C>T	Liver	58	NS	NS	Other	Neoplasm	NS	-	660	Confirmed Somatic	Tumour Sample	Unknown	17:42339352..42339352
STAT3	ENST00000264657.9	Yes	T1230	2658319	p.L144=	c.430C>T	Large intestine	68	NS	NS	Carcinoma	Adenocarcinoma	NS	27149842	-	Confirmed Somatic	Unknown	Unknown	17:42339352..42339352
STAT3	ENST00000264657.9	Yes	P-0007581-T01-IM5	2723866	p.L148R	c.443T>G	Large intestine	68	Rectum	NS	Carcinoma	Adenocarcinoma	NS	28481359	-	Confirmed Somatic	Tumour Sample	Heterozygous	17:42339339..42339339
STAT3	ENST00000264657.9	Yes	YUFIT	2439317	p.L15=	c.43C>T	Skin	118	NS	NS	Malignant melanoma	NS	NS	26214590	-	Confirmed Somatic	Tumour Sample	Heterozygous	17:42348474..42348474
STAT3	ENST00000264657.9	Yes	H_QD-WAPAT079-V0DHRD	2842929	p.L179I	c.535C>A	Haematopoietic and lymphoid	558	NS	NS	Lymphoid neoplasm	Plasma cell myeloma	NS	29563506	-	Confirmed Somatic	Tumour Sample	Unknown	17:42338746..42338746
STAT3	ENST00000264657.9	Yes	126B	2943552	p.L188=	c.564G>A	Skin	118	NS	NS	Malignant melanoma	NS	NS	35243413	-	Confirmed Somatic	Tumour Sample	Unknown	17:42337844..42337844
STAT3	ENST00000264657.9	Yes	PD36557a	2954619	p.L188=	c.562C>T	Skin	118	Upper arm	NS	Malignant melanoma	Nodular	NS	36219477	-	Variant of unknown origin	Tumour Sample	Unknown	17:42337846..42337846
STAT3	ENST00000264657.9	Yes	TCGA-GN-A262-06	2121792	p.L203=	c.609G>T	Skin	118	NS	NS	Malignant melanoma	NS	NS	-	540	Confirmed Somatic	Unknown	Unknown	17:42337799..42337799
STAT3	ENST00000264657.9	Yes	TCGA-EY-A1G7-01	2198487	p.L21=	c.63C>G	Endometrium	32	NS	NS	Carcinoma	Endometrioid carcinoma	NS	-	419	Confirmed Somatic	Unknown	Unknown	17:42348454..42348454
STAT3	ENST00000264657.9	Yes	CDGLIV0707A0251_T	2390323	p.L235Hfs*7	c.704_705del	Liver	58	NS	NS	Carcinoma	Hepatocellular carcinoma	NS	25159915	-	Confirmed Somatic	Unknown	Unknown	17:42337530..42337531
STAT3	ENST00000264657.9	Yes	KI7	2770885	p.L235Rfs*30	c.703_704insGGCTAGAACTC	Haematopoietic and lymphoid	558	NS	NS	Lymphoid neoplasm	Acute lymphoblastic T cell leukaemia	NS	28157215	-	Variant of unknown origin	Tumour Sample	Heterozygous	17:42337533..42337534
STAT3	ENST00000264657.9	Yes	0225_CRUK_PC_0225_T1_DNA	2635049	p.L270*	c.809T>G	Prostate	31	NS	NS	Carcinoma	Adenocarcinoma	NS	-	538	Confirmed Somatic	Tumour Sample	Unknown	17:42334038..42334038
STAT3	ENST00000264657.9	Yes	PD36439a	2954330	p.L284=	c.850C>T	Skin	118	Back	NS	Malignant melanoma	Nodular	NS	36219477	-	Variant of unknown origin	Tumour Sample	Unknown	17:42333997..42333997
STAT3	ENST00000264657.9	Yes	CCA688T004	2947895	p.L284V	c.850C>G	Biliary tract	11	Bile duct	NS	Carcinoma	Adenocarcinoma	NS	36291846	-	Confirmed Somatic	Tumour Sample	Unknown	17:42333997..42333997
STAT3	ENST00000264657.9	Yes	2924311	2924311	p.L287F	c.861G>C	Haematopoietic and lymphoid	558	NS	NS	Lymphoid neoplasm	T cell large granular lymphocytic leukaemia	Gamma-delta	35015834	-	Variant of unknown origin	Tumour Sample	Unknown	17:42333986..42333986
STAT3	ENST00000264657.9	Yes	2777246	2777246	p.L287S	c.?	Haematopoietic and lymphoid	558	NS	NS	Lymphoid neoplasm	NK-T cell lymphoma	NS	26192917	-	Confirmed Somatic	Tumour Sample	Unknown	-
STAT3	ENST00000264657.9	Yes	TCGA-ER-A19G-06	2121718	p.L316I	c.946T>A	Skin	118	NS	NS	Malignant melanoma	NS	NS	-	540	Confirmed Somatic	Unknown	Unknown	17:42333901..42333901
STAT3	ENST00000264657.9	Yes	TCGA-GN-A4U3-06	2380393	p.L352=	c.1056G>T	Skin	118	NS	NS	Malignant melanoma	NS	NS	-	540	Confirmed Somatic	Tumour Sample	Unknown	17:42331525..42331525
STAT3	ENST00000264657.9	Yes	TCGA-24-2019-01	1475016	p.L358F	c.1074G>T	Ovary	14	NS	NS	Carcinoma	Serous carcinoma	NS	21720365	331	Confirmed Somatic	Tumour Sample	Unknown	17:42331507..42331507
STAT3	ENST00000264657.9	Yes	TCGA-D1-A1NZ-01	2198339	p.L378=	c.1134C>T	Endometrium	32	NS	NS	Carcinoma	Endometrioid carcinoma	NS	-	419	Confirmed Somatic	Unknown	Unknown	17:42329752..42329752
STAT3	ENST00000264657.9	Yes	1920_T	2194968	p.L404V	c.1210C>G	Lung	58	NS	NS	Carcinoma	Squamous cell carcinoma	NS	-	583	Confirmed Somatic	Unknown	Unknown	17:42329577..42329577
STAT3	ENST00000264657.9	Yes	P-0005253-T01-IM5	2829859	p.L413P	c.1238T>C	Breast	41	NS	NS	Carcinoma	Ductal carcinoma	NS	30205045	-	Confirmed Somatic	Tumour Sample	Unknown	17:42329453..42329453
STAT3	ENST00000264657.9	Yes	5-GE002-T1	2869730	p.L430=	c.1288C>T	Skin	118	NS	NS	Carcinoma	Basal cell carcinoma	NS	26950094	-	Variant of unknown origin	Tumour Sample	Unknown	17:42326193..42326193
STAT3	ENST00000264657.9	Yes	P-0004445-T01-IM5	2720855	p.L430Q	c.1289T>A	Ovary	14	NS	NS	Low malignant potential (borderline) tumour	Serous	NS	28481359	-	Confirmed Somatic	Tumour Sample	Heterozygous	17:42326192..42326192
STAT3	ENST00000264657.9	Yes	MELA_0756	2837898	p.L436V	c.1306C>G	Skin	118	Mucosal	Female genitourinary system	Malignant melanoma	NS	NS	31320640	-	Confirmed Somatic	Tumour Sample	Unknown	17:42326175..42326175
STAT3	ENST00000264657.9	Yes	45749	2746099	p.L438P	c.1313T>C	Large intestine	68	NS	NS	Carcinoma	Adenocarcinoma	NS	-	646	Confirmed Somatic	Tumour Sample	Unknown	17:42326168..42326168
STAT3	ENST00000264657.9	Yes	EOPC-021_tumor	2385615	p.L450=	c.1350C>T	Prostate	31	NS	NS	Carcinoma	Adenocarcinoma	NS	-	534	Confirmed Somatic	Tumour Sample	Unknown	17:42326131..42326131
STAT3	ENST00000264657.9	Yes	5-WS006-T1	2869939	p.L454P	c.1361T>C	Skin	118	NS	NS	Carcinoma	Basal cell carcinoma	NS	26950094	-	Variant of unknown origin	Tumour Sample	Unknown	17:42326120..42326120
STAT3	ENST00000264657.9	Yes	TCGA-E5-A4U1-01	2193270	p.L483=	c.1449G>A	Urinary tract	29	Bladder	NS	Carcinoma	NS	NS	-	413	Confirmed Somatic	Unknown	Unknown	17:42324978..42324978
STAT3	ENST00000264657.9	Yes	TCGA-HU-8604-01	2197951	p.L483=	c.1449G>A	Stomach	25	NS	NS	Carcinoma	Adenocarcinoma	NS	-	541	Confirmed Somatic	Unknown	Unknown	17:42324978..42324978
STAT3	ENST00000264657.9	Yes	TCGA-ER-A2NF-06	2121734	p.L533F	c.1599G>T	Skin	118	NS	NS	Malignant melanoma	NS	NS	-	540	Confirmed Somatic	Unknown	Unknown	17:42324712..42324712
STAT3	ENST00000264657.9	Yes	WGC074454	2549407	p.L571I	c.1711C>A	Large intestine	68	NS	NS	Carcinoma	Adenocarcinoma	NS	-	646	Confirmed Somatic	Tumour Sample	Unknown	17:42323297..42323297
STAT3	ENST00000264657.9	Yes	EXTERN_MELA_20140505_063	2839306	p.L579F	c.1735C>T	Skin	118	Shoulder	NS	Malignant melanoma	NS	NS	28467829	-	Confirmed Somatic	Tumour Sample	Unknown	17:42323273..42323273
STAT3	ENST00000264657.9	Yes	TCGA-EE-A2M5-06	2121671	p.L579F	c.1735C>T	Skin	118	NS	NS	Malignant melanoma	NS	NS	-	540	Confirmed Somatic	Unknown	Unknown	17:42323273..42323273
STAT3	ENST00000264657.9	Yes	ORL-204	2559745	p.L666M	c.1996C>A	Upper aerodigestive tract	23	Mouth	Buccal mucosa	Carcinoma	Squamous cell carcinoma	NS	27050151	-	Variant of unknown origin	Cultured	Unknown	17:42322387..42322387
STAT3	ENST00000264657.9	Yes	IGC-04-1143	2662306	p.L7=	c.21A>G	Lung	58	NS	NS	Carcinoma	Adenocarcinoma	NS	27923066	-	Confirmed Somatic	Tumour Sample	Unknown	17:42348496..42348496
STAT3	ENST00000264657.9	Yes	TCGA-A8-A09Z-01	2187851	p.L724P	c.2171T>C	Breast	41	NS	NS	Carcinoma	NS	NS	-	414	Confirmed Somatic	Unknown	Unknown	17:42316875..42316875
STAT3	ENST00000264657.9	Yes	P-0005802-T01-IM5	2722188	p.L731*	c.2192del	Prostate	31	NS	NS	Carcinoma	Adenocarcinoma	NS	28481359	-	Confirmed Somatic	Tumour Sample	Heterozygous	17:42316856..42316856
STAT3	ENST00000264657.9	Yes	P-0005802-T01-IM5	2783095	p.L731*	c.2192del	Prostate	31	NS	NS	Carcinoma	Adenocarcinoma	NS	28825054	-	Confirmed Somatic	Tumour Sample	Heterozygous	17:42316856..42316856
STAT3	ENST00000264657.9	Yes	tumor_4188800	2634752	p.L734S	c.2201T>C	Haematopoietic and lymphoid	558	NS	NS	Lymphoid neoplasm	NS	NS	-	440	Confirmed Somatic	Tumour Sample	Unknown	17:42316845..42316845
STAT3	ENST00000264657.9	Yes	1813535	1813535	p.L78R	c.233T>G	Liver	58	NS	NS	Other	Adenoma	NS	21690253	-	Confirmed Somatic	Tumour Sample	Heterozygous	17:42346609..42346609
STAT3	ENST00000264657.9	Yes	PD36634a	2954541	p.L90F	c.268C>T	Skin	118	Back	NS	Malignant melanoma	Superficial spreading	NS	36219477	-	Variant of unknown origin	Tumour Sample	Unknown	17:42346574..42346574
STAT3	ENST00000264657.9	Yes	TCGA-AA-3510-01	1650974	p.L90I	c.268C>A	Large intestine	68	Colon	Transverse	Carcinoma	Adenocarcinoma	NS	22810696	376	Confirmed Somatic	Unknown	Unknown	17:42346574..42346574
STAT3	ENST00000264657.9	Yes	TCGA-B5-A0JY-01	1783388	p.L95F	c.283C>T	Endometrium	32	NS	NS	Carcinoma	Endometrioid carcinoma	NS	-	419	Variant of unknown origin	Tumour Sample	Heterozygous	17:42345648..42345648
STAT3	ENST00000264657.9	Yes	OV1754	2897888	p.M162I	c.486G>A	Ovary	14	NS	NS	Carcinoma	Mucinous carcinoma	NS	31477716	-	Confirmed Somatic	Tumour Sample	Unknown	17:42338795..42338795
STAT3	ENST00000264657.9	Yes	585260	1759403	p.M200I	c.600G>C	Lung	58	NS	NS	Carcinoma	Small cell carcinoma	NS	22941189	-	Confirmed Somatic	Tumour Sample	Unknown	17:42337808..42337808
STAT3	ENST00000264657.9	Yes	NF14	2773103	p.M213I	c.639G>C	Central nervous system	9	Lateral ventricle	NS	Glioma	Astrocytoma	NS	29973652	-	Variant of unknown origin	Tumour Sample	Unknown	17:42337769..42337769
STAT3	ENST00000264657.9	Yes	P-0003804-T01-IM5	2720296	p.M28I	c.84G>C	Thyroid	14	NS	NS	Carcinoma	Poorly differentiated carcinoma	NS	28481359	-	Confirmed Somatic	Tumour Sample	Heterozygous	17:42348433..42348433
STAT3	ENST00000264657.9	Yes	331A	2943571	p.M28I	c.84G>A	Skin	118	NS	NS	Malignant melanoma	NS	NS	35243413	-	Confirmed Somatic	Tumour Sample	Unknown	17:42348433..42348433
STAT3	ENST00000264657.9	Yes	TCGA-BC-A3KF-01	2194562	p.M28K	c.83T>A	Liver	58	NS	NS	Carcinoma	Hepatocellular carcinoma	NS	-	628	Confirmed Somatic	Unknown	Unknown	17:42348434..42348434
STAT3	ENST00000264657.9	Yes	3_1-059	2950112	p.M304I	c.912G>A	Small intestine	6	Duodenum	NS	Adenoma	Tubular	NS	36991000	-	Confirmed Somatic	Tumour Sample	Unknown	17:42333935..42333935
STAT3	ENST00000264657.9	Yes	LUAD-E01278	1765094	p.M396I	c.1188delinsA	Lung	58	NS	NS	Carcinoma	Adenocarcinoma	NS	22980975	-	Variant of unknown origin	Tumour Sample	Unknown	17:42329599..42329599
STAT3	ENST00000264657.9	Yes	PTC-10C	2185866	p.M470R	c.1409T>G	Thyroid	14	NS	NS	Other	Neoplasm	NS	-	589	Confirmed Somatic	Unknown	Unknown	17:42325018..42325018
STAT3	ENST00000264657.9	Yes	TCGA-AJ-A8CW-01	2340124	p.M586V	c.1756A>G	Endometrium	32	NS	NS	Carcinoma	Endometrioid carcinoma	NS	-	419	Confirmed Somatic	Tumour Sample	Unknown	17:42323136..42323136
STAT3	ENST00000264657.9	Yes	2936266	2936266	p.M726I	c.2178G>T	Skin	118	NS	NS	Adnexal tumour	Malignant adnexal tumour	Eccrine porocarcinoma	31145701	-	Variant of unknown origin	Tumour Sample	Unknown	17:42316868..42316868
STAT3	ENST00000264657.9	Yes	MC-6T	2570221	p.N191D	c.571A>G	Prostate	31	NS	NS	Carcinoma	Adenocarcinoma	NS	27087322	-	Confirmed Somatic	Tumour Sample	Unknown	17:42337837..42337837
STAT3	ENST00000264657.9	Yes	P-0011546-T01-IM5	2727118	p.N257S	c.770A>G	Lung	58	NS	NS	Carcinoma	Large cell neuroendocrine carcinoma	NS	28481359	-	Confirmed Somatic	Tumour Sample	Heterozygous	17:42337462..42337462
STAT3	ENST00000264657.9	Yes	TCGA-56-8309-01	2385875	p.N400I	c.1199A>T	Lung	58	NS	NS	Carcinoma	Squamous cell carcinoma	NS	-	418	Confirmed Somatic	Tumour Sample	Unknown	17:42329588..42329588
STAT3	ENST00000264657.9	Yes	PD13755a	1908697	p.N400S	c.1199A>G	Breast	41	NS	NS	Carcinoma	Ductal carcinoma	NS	-	652	Confirmed Somatic	Unknown	Unknown	17:42329588..42329588
STAT3	ENST00000264657.9	Yes	TCGA-CN-A6UY-01	2385735	p.N401D	c.1201A>G	Upper aerodigestive tract	23	Head neck	NS	Carcinoma	Squamous cell carcinoma	NS	-	627	Confirmed Somatic	Tumour Sample	Unknown	17:42329586..42329586
STAT3	ENST00000264657.9	Yes	TCGA-D1-A17Q-01	1783533	p.N425D	c.1273A>G	Endometrium	32	NS	NS	Carcinoma	Endometrioid carcinoma	NS	-	419	Variant of unknown origin	Tumour Sample	Heterozygous	17:42329418..42329418
STAT3	ENST00000264657.9	Yes	TCGA-HC-8265-01	2121488	p.N472D	c.1414A>G	Prostate	31	NS	NS	Carcinoma	Adenocarcinoma	NS	-	435	Confirmed Somatic	Unknown	Unknown	17:42325013..42325013
STAT3	ENST00000264657.9	Yes	tumor_4135813	2634675	p.N472K	c.1416T>G	Haematopoietic and lymphoid	558	NS	NS	Lymphoid neoplasm	NS	NS	-	440	Confirmed Somatic	Tumour Sample	Unknown	17:42325011..42325011
STAT3	ENST00000264657.9	Yes	OSCC-GB_00650111	2340634	p.N538K	c.1614T>A	Upper aerodigestive tract	23	Mouth	NS	Carcinoma	NS	NS	-	539	Confirmed Somatic	Tumour Sample	Unknown	17:42323612..42323612
STAT3	ENST00000264657.9	Yes	06-30025	1629879	p.N567K	c.1701T>A	Haematopoietic and lymphoid	558	NS	NS	Lymphoid neoplasm	Diffuse large B cell lymphoma	NS	21796119	-	Confirmed Somatic	Tumour Sample	Unknown	17:42323307..42323307
STAT3	ENST00000264657.9	Yes	CHG-2014-22138T	2634361	p.N664=	c.1992T>C	Liver	58	NS	NS	Other	Neoplasm	NS	-	660	Confirmed Somatic	Tumour Sample	Unknown	17:42322391..42322391
STAT3	ENST00000264657.9	Yes	CHG-2014-13450T	2634358	p.N664=	c.1992T>C	Liver	58	NS	NS	Other	Neoplasm	NS	-	660	Confirmed Somatic	Tumour Sample	Unknown	17:42322391..42322391
STAT3	ENST00000264657.9	Yes	MBC090T	2807256	p.N739K	c.2217T>A	Breast	41	NS	NS	Carcinoma	Ductal carcinoma	NS	31340200	-	Variant of unknown origin	Tumour Sample	Unknown	17:42316829..42316829
STAT3	ENST00000264657.9	Yes	2896952	2896952	p.P255L	c.?	Breast	41	NS	NS	Carcinoma	Metaplastic carcinoma	NS	31867792	-	Variant of unknown origin	Tumour Sample	Unknown	-
STAT3	ENST00000264657.9	Yes	CSCC-44-T	2292480	p.P27S	c.79C>T	Skin	118	Head neck	NS	Carcinoma	Squamous cell carcinoma	NS	25303977	-	Confirmed Somatic	Tumour Sample	Heterozygous	17:42348438..42348438
STAT3	ENST00000264657.9	Yes	T2227	2658325	p.P303=	c.909G>A	Large intestine	68	NS	NS	Carcinoma	Adenocarcinoma	NS	27149842	-	Confirmed Somatic	Unknown	Unknown	17:42333938..42333938
STAT3	ENST00000264657.9	Yes	TCGA-DM-A1HA-01	1651284	p.P303L	c.908C>T	Large intestine	68	Colon	Ascending	Carcinoma	Adenocarcinoma	NS	22810696	376	Confirmed Somatic	Unknown	Unknown	17:42333939..42333939
STAT3	ENST00000264657.9	Yes	17-IR	2963609	p.P330L	c.989C>T	Lung	58	NS	NS	Carcinoma	Non small cell carcinoma	NS	29025772	-	Variant of unknown origin	Tumour Sample	Unknown	17:42333733..42333733
STAT3	ENST00000264657.9	Yes	2811982	2811982	p.P330R	c.989C>G	Lung	58	NS	NS	Carcinoma	Adenocarcinoma	NS	31534501	-	Confirmed Somatic	Tumour Sample	Unknown	17:42333733..42333733
STAT3	ENST00000264657.9	Yes	TCGA-D3-A5GN-06	2121549	p.P356S	c.1066C>T	Skin	118	NS	NS	Malignant melanoma	NS	NS	-	540	Confirmed Somatic	Unknown	Unknown	17:42331515..42331515
STAT3	ENST00000264657.9	Yes	5-GE015-T4	2869740	p.P356S	c.1066C>T	Skin	118	NS	NS	Carcinoma	Basal cell carcinoma	NS	26950094	-	Previously Reported	Tumour Sample	Unknown	17:42331515..42331515
STAT3	ENST00000264657.9	Yes	5-GE025-T1	2869746	p.P487S	c.1459C>T	Skin	118	NS	NS	Carcinoma	Basal cell carcinoma	NS	26950094	-	Variant of unknown origin	Tumour Sample	Unknown	17:42324968..42324968
STAT3	ENST00000264657.9	Yes	TCGA-13-0890-01	1474874	p.P497L	c.1490C>T	Ovary	14	NS	NS	Carcinoma	Serous carcinoma	NS	21720365	331	Confirmed Somatic	Tumour Sample	Unknown	17:42324821..42324821
STAT3	ENST00000264657.9	Yes	TCGA-J9-A52C-01	2339425	p.P639L	c.1916C>T	Prostate	31	NS	NS	Carcinoma	Adenocarcinoma	NS	-	435	Confirmed Somatic	Tumour Sample	Unknown	17:42322467..42322467
STAT3	ENST00000264657.9	Yes	TCGA-B5-A0JY-01	1783388	p.P675S	c.2023C>T	Endometrium	32	NS	NS	Carcinoma	Endometrioid carcinoma	NS	-	419	Variant of unknown origin	Tumour Sample	Heterozygous	17:42322360..42322360
STAT3	ENST00000264657.9	Yes	S	2550071	p.P675T	c.2023C>A	Prostate	31	NS	NS	Carcinoma	NS	NS	25320358	-	Confirmed Somatic	Tumour Sample	Unknown	17:42322360..42322360
STAT3	ENST00000264657.9	Yes	TCGA-W3-AA1V-06	2340244	p.P678L	c.2033C>T	Skin	118	NS	NS	Malignant melanoma	NS	NS	-	540	Confirmed Somatic	Unknown	Unknown	17:42322350..42322350
STAT3	ENST00000264657.9	Yes	TCGA-W3-AA1V-06	2340244	p.P678S	c.2032C>T	Skin	118	NS	NS	Malignant melanoma	NS	NS	-	540	Confirmed Somatic	Unknown	Unknown	17:42322351..42322351
STAT3	ENST00000264657.9	Yes	2948318	2948318	p.P725T	c.2173C>A	Lung	58	NS	NS	Carcinoma	Non small cell carcinoma	NS	29657128	-	Confirmed Somatic	Tumour Sample	Unknown	17:42316873..42316873
STAT3	ENST00000264657.9	Yes	TCGA-BF-A1PX-01	2339467	p.P769S	c.2305C>T	Skin	118	NS	NS	Malignant melanoma	NS	NS	-	540	Confirmed Somatic	Tumour Sample	Unknown	17:42315753..42315753
STAT3	ENST00000264657.9	Yes	T2565	2658399	p.Q149=	c.447G>A	Large intestine	68	NS	NS	Carcinoma	Adenocarcinoma	NS	27149842	-	Confirmed Somatic	Unknown	Unknown	17:42339335..42339335
STAT3	ENST00000264657.9	Yes	RK058_C01	1918846	p.Q156=	c.468G>A	Liver	58	NS	NS	Carcinoma	NS	NS	-	322	Variant of unknown origin	Tumour Sample	Heterozygous	17:42339314..42339314
STAT3	ENST00000264657.9	Yes	2924292	2924292	p.Q160P	c.479A>C	Haematopoietic and lymphoid	558	NS	NS	Lymphoid neoplasm	T cell large granular lymphocytic leukaemia	Alpha-beta	35015834	-	Variant of unknown origin	Tumour Sample	Unknown	17:42338802..42338802
STAT3	ENST00000264657.9	Yes	TCGA-91-6835-01	1780237	p.Q182R	c.545A>G	Lung	58	NS	NS	Carcinoma	Adenocarcinoma	NS	-	417	Variant of unknown origin	Tumour Sample	Unknown	17:42338736..42338736
STAT3	ENST00000264657.9	Yes	CHG-13-08087T	2634306	p.Q186K	c.556C>A	Liver	58	NS	NS	Other	Neoplasm	NS	-	660	Confirmed Somatic	Tumour Sample	Unknown	17:42337852..42337852
STAT3	ENST00000264657.9	Yes	P-0004754-T01-IM5	2721156	p.Q201*	c.601C>T	Large intestine	68	NS	NS	Carcinoma	Adenocarcinoma	NS	28481359	-	Confirmed Somatic	Tumour Sample	Heterozygous	17:42337807..42337807
STAT3	ENST00000264657.9	Yes	TCGA-ER-A1A1-06	2121729	p.Q212K	c.634C>A	Skin	118	NS	NS	Malignant melanoma	NS	NS	-	540	Confirmed Somatic	Unknown	Unknown	17:42337774..42337774
STAT3	ENST00000264657.9	Yes	TCGA-VQ-A8P2-01	2339964	p.Q232H	c.696G>T	Stomach	25	NS	NS	Carcinoma	Adenocarcinoma	NS	-	541	Confirmed Somatic	Tumour Sample	Unknown	17:42337536..42337536
STAT3	ENST00000264657.9	Yes	TCGA-K4-A54R-01	2193234	p.Q274E	c.820C>G	Urinary tract	29	Bladder	NS	Carcinoma	NS	NS	-	413	Confirmed Somatic	Unknown	Unknown	17:42334027..42334027
STAT3	ENST00000264657.9	Yes	T3330	2658460	p.Q274H	c.822A>C	Large intestine	68	NS	NS	Carcinoma	Adenocarcinoma	NS	27149842	-	Confirmed Somatic	Unknown	Unknown	17:42334025..42334025
STAT3	ENST00000264657.9	Yes	T3451	2658300	p.Q279*	c.835C>T	Large intestine	68	NS	NS	Carcinoma	Adenocarcinoma	NS	27149842	-	Confirmed Somatic	Unknown	Unknown	17:42334012..42334012
STAT3	ENST00000264657.9	Yes	12a	2689563	p.Q503*	c.1507C>T	Haematopoietic and lymphoid	558	Breast	NS	Lymphoid neoplasm	Diffuse large B cell lymphoma	NS	29262531	-	Variant of unknown origin	Tumour Sample	Unknown	17:42324804..42324804
STAT3	ENST00000264657.9	Yes	2242347	2242347	p.Q643K	c.1927C>A	Large intestine	68	Rectum	NS	Carcinoma	Adenocarcinoma	NS	23317146	-	Confirmed Somatic	Unknown	Unknown	17:42322456..42322456
STAT3	ENST00000264657.9	Yes	CHCOSK004	2779627	p.Q644=	c.1932G>A	Biliary tract	11	Bile duct	NS	Carcinoma	NS	NS	27267998	-	Confirmed Somatic	Tumour Sample	Unknown	17:42322451..42322451
STAT3	ENST00000264657.9	Yes	P-0006437-T01-IM5	2722813	p.Q6E	c.16C>G	Skin	118	NS	NS	Adnexal tumour	Malignant adnexal tumour	NS	28481359	-	Confirmed Somatic	Tumour Sample	Heterozygous	17:42348501..42348501
STAT3	ENST00000264657.9	Yes	TCGA-EE-A2MR-06	2121688	p.Q80*	c.238C>T	Skin	118	NS	NS	Malignant melanoma	NS	NS	-	540	Confirmed Somatic	Unknown	Unknown	17:42346604..42346604
STAT3	ENST00000264657.9	Yes	P-0009025-T01-IM5	2725027	p.Q91*	c.271C>T	Soft tissue	4	Blood vessel	NS	Angiosarcoma	NS	NS	28481359	-	Confirmed Somatic	Tumour Sample	Heterozygous	17:42346571..42346571
STAT3	ENST00000264657.9	Yes	P-0009524-T01-IM5	2725441	p.Q91*	c.271C>T	Ovary	14	NS	NS	Carcinoma	Clear cell carcinoma	NS	28481359	-	Confirmed Somatic	Tumour Sample	Heterozygous	17:42346571..42346571
STAT3	ENST00000264657.9	Yes	EXTERN_MELA_20140924_076	2839389	p.R103Q	c.308G>A	Skin	118	Scalp	NS	Malignant melanoma	NS	NS	28467829	-	Confirmed Somatic	Tumour Sample	Unknown	17:42345623..42345623
STAT3	ENST00000264657.9	Yes	P-0006548-T01-IM5	2722926	p.R107W	c.319C>T	Large intestine	68	Rectum	NS	Carcinoma	Adenocarcinoma	NS	28481359	-	Confirmed Somatic	Tumour Sample	Heterozygous	17:42345612..42345612
STAT3	ENST00000264657.9	Yes	P-0012384-T01-IM5	2803784	p.R114C	c.340C>T	Large intestine	68	Rectum	NS	Carcinoma	Adenocarcinoma	NS	29316426	-	Confirmed Somatic	Tumour Sample	Heterozygous	17:42345591..42345591
STAT3	ENST00000264657.9	Yes	TCGA-WE-A8ZN-06	2339480	p.R13=	c.39G>A	Skin	118	NS	NS	Malignant melanoma	NS	NS	-	540	Confirmed Somatic	Unknown	Unknown	17:42348478..42348478
STAT3	ENST00000264657.9	Yes	TCGA-DK-A3X2-01	2193298	p.R152W	c.454C>T	Urinary tract	29	Bladder	NS	Carcinoma	NS	NS	-	413	Confirmed Somatic	Unknown	Unknown	17:42339328..42339328
STAT3	ENST00000264657.9	Yes	W20T	2745050	p.R214W	c.640C>T	Thyroid	14	NS	NS	Carcinoma	NS	NS	-	676	Confirmed Somatic	Tumour Sample	Unknown	17:42337768..42337768
STAT3	ENST00000264657.9	Yes	Thyroid-CN-WZ040T	2635101	p.R214W	c.640C>T	Thyroid	14	NS	NS	Carcinoma	NS	NS	-	676	Confirmed Somatic	Tumour Sample	Unknown	17:42337768..42337768
STAT3	ENST00000264657.9	Yes	H_QD-WAPAT079-V0DHRD	2842929	p.R215I	c.644G>T	Haematopoietic and lymphoid	558	NS	NS	Lymphoid neoplasm	Plasma cell myeloma	NS	29563506	-	Confirmed Somatic	Tumour Sample	Unknown	17:42337764..42337764
STAT3	ENST00000264657.9	Yes	TCGA-CN-A49C-01	2339825	p.R278C	c.832C>T	Upper aerodigestive tract	23	Head neck	NS	Carcinoma	Squamous cell carcinoma	NS	-	627	Confirmed Somatic	Tumour Sample	Unknown	17:42334015..42334015
STAT3	ENST00000264657.9	Yes	P-0004380-T01-IM5	2720791	p.R278H	c.833G>A	Urinary tract	29	Upper urinary tract	NS	Carcinoma	Transitional cell carcinoma	NS	28481359	-	Confirmed Somatic	Tumour Sample	Heterozygous	17:42334014..42334014
STAT3	ENST00000264657.9	Yes	ACA26	2534959	p.R302W	c.904C>T	Adrenal gland	1	Adrenal gland	NS	Adrenal cortical adenoma	Cortisol producing	NS	24700472	-	Confirmed Somatic	Tumour Sample	Unknown	17:42333943..42333943
STAT3	ENST00000264657.9	Yes	YULAD	2439334	p.R314K	c.941G>A	Skin	118	NS	NS	Malignant melanoma	NS	NS	26214590	-	Confirmed Somatic	Tumour Sample	Heterozygous	17:42333906..42333906
STAT3	ENST00000264657.9	Yes	LS-298_adenoma_1	2976685	p.R31W	c.91C>T	Large intestine	68	Colon	NS	Adenoma	Villous	NS	38725616	-	Confirmed Somatic	Tumour Sample	Unknown	17:42348426..42348426
STAT3	ENST00000264657.9	Yes	P-0008746-T01-IM5	2724796	p.R31W	c.91C>T	Large intestine	68	Colon	Ascending	Carcinoma	Adenocarcinoma	NS	28481359	-	Confirmed Somatic	Tumour Sample	Heterozygous	17:42348426..42348426
STAT3	ENST00000264657.9	Yes	OSCC-GB_00900111	2340833	p.R325W	c.973C>T	Upper aerodigestive tract	23	Mouth	NS	Carcinoma	NS	NS	-	539	Confirmed Somatic	Tumour Sample	Unknown	17:42333749..42333749
STAT3	ENST00000264657.9	Yes	PD_09	2688641	p.R350K	c.1049G>A	Skin	118	Chest	NS	Carcinoma	Squamous cell carcinoma	NS	24662767	-	Confirmed Somatic	Tumour Sample	Heterozygous	17:42333673..42333673
STAT3	ENST00000264657.9	Yes	2834134	2834134	p.R414G	c.1240A>G	Skin	118	Mucosal	Female genital tract (site indeterminate)	Malignant melanoma	NS	NS	28296713	-	Variant of unknown origin	Tumour Sample	Unknown	17:42329451..42329451
STAT3	ENST00000264657.9	Yes	P-0007358-T02-IM5	2782893	p.R423*	c.1267C>T	Prostate	31	NS	NS	Carcinoma	Adenocarcinoma	NS	28825054	-	Confirmed Somatic	Tumour Sample	Heterozygous	17:42329424..42329424
STAT3	ENST00000264657.9	Yes	P-0007358-T02-IM5	2723696	p.R423*	c.1267C>T	Prostate	31	NS	NS	Carcinoma	Adenocarcinoma	NS	28481359	-	Confirmed Somatic	Tumour Sample	Heterozygous	17:42329424..42329424
STAT3	ENST00000264657.9	Yes	TCGA-BH-A0B0-01	1899883	p.R423Q	c.1268G>A	Breast	41	NS	NS	Carcinoma	NS	NS	-	414	Confirmed Somatic	Tumour Sample	Unknown	17:42329423..42329423
STAT3	ENST00000264657.9	Yes	92177	2807582	p.R518*	c.1552C>T	Stomach	25	NS	NS	Carcinoma	Adenocarcinoma	NS	24807215	-	Confirmed Somatic	Tumour Sample	Unknown	17:42324759..42324759
STAT3	ENST00000264657.9	Yes	TCGA-EJ-5506-01	1797194	p.R518*	c.1552C>T	Prostate	31	NS	NS	Carcinoma	Adenocarcinoma	NS	-	435	Confirmed Somatic	Tumour Sample	Unknown	17:42324759..42324759
STAT3	ENST00000264657.9	Yes	TCGA-AX-A0J1-01	1783377	p.R593W	c.1777C>T	Endometrium	32	NS	NS	Carcinoma	Endometrioid carcinoma	NS	-	419	Variant of unknown origin	Tumour Sample	Heterozygous	17:42323115..42323115
STAT3	ENST00000264657.9	Yes	DM10	2466851	p.R595L	c.1784G>T	Skin	118	Face	NS	Malignant melanoma	Desmoplastic	NS	26343386	-	Variant of unknown origin	Tumour Sample	Unknown	17:42323108..42323108
STAT3	ENST00000264657.9	Yes	BL-16-D40144	2905669	p.R595Q	c.1784_1785delinsAA	NS	7	NS	NS	Malignant melanoma	NS	NS	32321774	-	Variant of unknown origin	Tumour Sample	Unknown	17:42323107..42323108
STAT3	ENST00000264657.9	Yes	TCGA-AD-5900-01	1651139	p.R729Afs*3	c.2185del	Large intestine	68	Colon	Ascending	Carcinoma	Adenocarcinoma	NS	22810696	376	Confirmed Somatic	Unknown	Unknown	17:42316866..42316866
STAT3	ENST00000264657.9	Yes	T2995	2658498	p.R84*	c.250C>T	Large intestine	68	NS	NS	Carcinoma	Adenocarcinoma	NS	27149842	-	Confirmed Somatic	Unknown	Unknown	17:42346592..42346592
STAT3	ENST00000264657.9	Yes	OT3358	2785086	p.R84L	c.251G>T	Biliary tract	11	Bile duct	NS	Carcinoma	Adenocarcinoma	NS	25526346	-	Confirmed Somatic	Tumour Sample	Unknown	17:42346591..42346591
STAT3	ENST00000264657.9	Yes	P-0010491-T01-IM5	2726208	p.R93K	c.278G>A	Urinary tract	29	Bladder	NS	Carcinoma	Transitional cell carcinoma	NS	28481359	-	Confirmed Somatic	Tumour Sample	Heterozygous	17:42345653..42345653
STAT3	ENST00000264657.9	Yes	CHG-2011-508T	2634354	p.S194=	c.582A>T	Liver	58	NS	NS	Other	Neoplasm	NS	-	660	Confirmed Somatic	Tumour Sample	Unknown	17:42337826..42337826
STAT3	ENST00000264657.9	Yes	TCGA-AA-A010-01	1651109	p.S25N	c.74G>A	Large intestine	68	Colon	Transverse	Carcinoma	Adenocarcinoma	NS	22810696	376	Confirmed Somatic	Unknown	Unknown	17:42348443..42348443
STAT3	ENST00000264657.9	Yes	2948326	2948326	p.S273F	c.818C>T	Lung	58	NS	NS	Carcinoma	Non small cell carcinoma	NS	29657128	-	Confirmed Somatic	Tumour Sample	Unknown	17:42334029..42334029
STAT3	ENST00000264657.9	Yes	EXTERN_MELA_20140530_004	2839462	p.S292F	c.875C>T	Skin	118	Ear	NS	Malignant melanoma	NS	NS	28467829	-	Confirmed Somatic	Tumour Sample	Unknown	17:42333972..42333972
STAT3	ENST00000264657.9	Yes	TCGA-DK-A2I4-01	2193288	p.S405F	c.1214C>T	Urinary tract	29	Bladder	NS	Carcinoma	NS	NS	-	413	Confirmed Somatic	Unknown	Unknown	17:42329573..42329573
STAT3	ENST00000264657.9	Yes	HCC99T	2120910	p.S429=	c.1287C>A	Liver	58	NS	NS	Carcinoma	NS	NS	-	323	Confirmed Somatic	Unknown	Unknown	17:42326194..42326194
STAT3	ENST00000264657.9	Yes	P-0009625-T01-IM5	2725519	p.S458F	c.1373_1374delinsTT	NS	7	NS	NS	Carcinoma	Of unknown primary	NS	28481359	-	Confirmed Somatic	Tumour Sample	Heterozygous	17:42325053..42325054
STAT3	ENST00000264657.9	Yes	64	2699445	p.S465A	c.1393T>G	Breast	41	NS	NS	Carcinoma	Ductal carcinoma	NS	29420467	-	Confirmed Somatic	Tumour Sample	Heterozygous	17:42325034..42325034
STAT3	ENST00000264657.9	Yes	CSCC-49-T	2292484	p.S476=	c.1428C>T	Skin	118	Head neck	NS	Carcinoma	Squamous cell carcinoma	NS	25303977	-	Confirmed Somatic	Tumour Sample	Heterozygous	17:42324999..42324999
STAT3	ENST00000264657.9	Yes	PD_07	2688655	p.S476F	c.1427C>T	Skin	118	Scalp	NS	Carcinoma	Squamous cell carcinoma	NS	24662767	-	Confirmed Somatic	Tumour Sample	Heterozygous	17:42325000..42325000
STAT3	ENST00000264657.9	Yes	8069456	2196997	p.S514T	c.1540T>A	Pancreas	9	NS	NS	Carcinoma	Ductal carcinoma	NS	-	328	Confirmed Somatic	Unknown	Unknown	17:42324771..42324771
STAT3	ENST00000264657.9	Yes	TCGA-HD-8314-01	2193723	p.S514Y	c.1541C>A	Upper aerodigestive tract	23	Head neck	NS	Carcinoma	Squamous cell carcinoma	NS	-	627	Confirmed Somatic	Unknown	Unknown	17:42324770..42324770
STAT3	ENST00000264657.9	Yes	TCGA-04-1369-01	1731118	p.S540L	c.1619C>T	Ovary	14	NS	NS	Carcinoma	Serous carcinoma	NS	21720365	331	Confirmed Somatic	Tumour Sample	Unknown	17:42323607..42323607
STAT3	ENST00000264657.9	Yes	TCGA-EB-A6R0-01	2197821	p.S560=	c.1680C>T	Skin	118	NS	NS	Malignant melanoma	NS	NS	-	540	Confirmed Somatic	Unknown	Unknown	17:42323328..42323328
STAT3	ENST00000264657.9	Yes	38	2951426	p.S560C	c.1679C>G	Haematopoietic and lymphoid	558	NS	NS	Lymphoid neoplasm	Plasma cell myeloma	NS	26918361	-	Confirmed Somatic	Tumour Sample	Unknown	17:42323329..42323329
STAT3	ENST00000264657.9	Yes	5-VS091-T2	2869924	p.S560F	c.1679C>T	Skin	118	NS	NS	Carcinoma	Basal cell carcinoma	NS	26950094	-	Confirmed Somatic	Tumour Sample	Unknown	17:42323329..42323329
STAT3	ENST00000264657.9	Yes	396	2267368	p.S590N	c.1769G>A	Oesophagus	8	Middle third	NS	Carcinoma	Squamous cell carcinoma	NS	25151357	-	Confirmed Somatic	Tumour Sample	Unknown	17:42323123..42323123
STAT3	ENST00000264657.9	Yes	P-0003040-T01-IM5	2719571	p.S611I	c.1832G>T	Prostate	31	NS	NS	Carcinoma	Adenocarcinoma	NS	28481359	-	Confirmed Somatic	Tumour Sample	Heterozygous	17:42323060..42323060
STAT3	ENST00000264657.9	Yes	P-0003040-T01-IM5	2783058	p.S611I	c.1832G>T	Prostate	31	NS	NS	Carcinoma	Adenocarcinoma	NS	28825054	-	Confirmed Somatic	Tumour Sample	Heterozygous	17:42323060..42323060
STAT3	ENST00000264657.9	Yes	2390124	2390124	p.S614R	c.?	Haematopoietic and lymphoid	558	Sinonasal and nasal cavity	NS	Lymphoid neoplasm	NK-T cell lymphoma	NS	25586472	-	Previously Reported	Tumour Sample	Unknown	-
STAT3	ENST00000264657.9	Yes	TCGA-56-6545-01	1781967	p.S649*	c.1946C>G	Lung	58	NS	NS	Carcinoma	Squamous cell carcinoma	NS	-	418	Confirmed Somatic	Tumour Sample	Unknown	17:42322437..42322437
STAT3	ENST00000264657.9	Yes	2204880	2204880	p.S649L	c.1946C>T	Haematopoietic and lymphoid	558	Ovary	NS	Lymphoid neoplasm	B cell lymphoma unclassifiable with features intermediate between DLBCL and Burkitt lymphoma	NS	24837465	-	Variant of unknown origin	Unknown	Heterozygous	17:42322437..42322437
STAT3	ENST00000264657.9	Yes	RK224_C01	2340059	p.S691C	c.2071A>T	Liver	58	NS	NS	Carcinoma	NS	NS	-	322	Confirmed Somatic	Tumour Sample	Unknown	17:42322312..42322312
STAT3	ENST00000264657.9	Yes	TCGA-AP-A0LM-01	1783352	p.S701=	c.2103C>T	Endometrium	32	NS	NS	Carcinoma	Endometrioid carcinoma	NS	-	419	Variant of unknown origin	Tumour Sample	Heterozygous	17:42317223..42317223
STAT3	ENST00000264657.9	Yes	P-0009101-T01-IM5	2725092	p.S747*	c.2240C>G	Urinary tract	29	Bladder	NS	Carcinoma	Transitional cell carcinoma	NS	28481359	-	Confirmed Somatic	Tumour Sample	Heterozygous	17:42316806..42316806
STAT3	ENST00000264657.9	Yes	CSCC-11-T	2292462	p.S768F	c.2303C>T	Skin	118	Head neck	NS	Carcinoma	Squamous cell carcinoma	NS	25303977	-	Confirmed Somatic	Tumour Sample	Heterozygous	17:42315755..42315755
STAT3	ENST00000264657.9	Yes	LS411	2301999	p.T178Pfs*11	c.532del	Large intestine	68	Colon	Right	Carcinoma	Adenocarcinoma	NS	24755471	-	Variant of unknown origin	Cultured	Homozygous	17:42338752..42338752
STAT3	ENST00000264657.9	Yes	CHG-2011-508T	2634354	p.T208=	c.624T>A	Liver	58	NS	NS	Other	Neoplasm	NS	-	660	Confirmed Somatic	Tumour Sample	Unknown	17:42337784..42337784
STAT3	ENST00000264657.9	Yes	03-130L	2575195	p.T236M	c.707C>T	Prostate	31	NS	NS	Carcinoma	Adenocarcinoma	NS	26928463	-	Confirmed Somatic	Tumour Sample	Unknown	17:42337525..42337525
STAT3	ENST00000264657.9	Yes	XHDG17	2306026	p.T236M	c.707C>T	Biliary tract	11	Gallbladder	NS	Carcinoma	Adenocarcinoma	NS	24997986	-	Confirmed Somatic	Unknown	Unknown	17:42337525..42337525
STAT3	ENST00000264657.9	Yes	P-0005197-T01-IM5	2721601	p.T268M	c.803C>T	Large intestine	68	Colon	Transverse	Carcinoma	Adenocarcinoma	NS	28481359	-	Confirmed Somatic	Tumour Sample	Heterozygous	17:42334044..42334044
STAT3	ENST00000264657.9	Yes	24	2951416	p.T277I	c.830C>T	Haematopoietic and lymphoid	558	NS	NS	Lymphoid neoplasm	Plasma cell myeloma	NS	26918361	-	Confirmed Somatic	Tumour Sample	Unknown	17:42334017..42334017
STAT3	ENST00000264657.9	Yes	5-GE031-T1	2869751	p.T346N	c.1037C>A	Skin	118	NS	NS	Carcinoma	Basal cell carcinoma	NS	26950094	-	Variant of unknown origin	Tumour Sample	Unknown	17:42333685..42333685
STAT3	ENST00000264657.9	Yes	CHG-2011-508T	2634354	p.T389=	c.1167A>G	Liver	58	NS	NS	Other	Neoplasm	NS	-	660	Confirmed Somatic	Tumour Sample	Unknown	17:42329620..42329620
STAT3	ENST00000264657.9	Yes	CHG-15-14497T	2634348	p.T389K	c.1166C>A	Liver	58	NS	NS	Other	Neoplasm	NS	-	660	Confirmed Somatic	Tumour Sample	Unknown	17:42329621..42329621
STAT3	ENST00000264657.9	Yes	H920	2776291	p.T389S	c.1165A>T	Lung	58	NS	NS	Carcinoma	Adenocarcinoma	NS	29681454	-	Variant of unknown origin	Cultured	Unknown	17:42329622..42329622
STAT3	ENST00000264657.9	Yes	P-0004400-T01-IM5	2720811	p.T433I	c.1298C>T	Central nervous system	9	Brain	NS	Glioma	Astrocytoma Grade IV	Glioblastoma multiforme	28481359	-	Confirmed Somatic	Tumour Sample	Heterozygous	17:42326183..42326183
STAT3	ENST00000264657.9	Yes	TCGA-EO-A3AZ-01	2262891	p.T494Yfs*55	c.1479dup	Endometrium	32	NS	NS	Carcinoma	Endometrioid carcinoma	NS	-	419	Confirmed Somatic	Tumour Sample	Unknown	17:42324837..42324838
STAT3	ENST00000264657.9	Yes	TCGA-BR-4184-01	2198083	p.T526A	c.1576A>G	Stomach	25	NS	NS	Carcinoma	Adenocarcinoma	NS	-	541	Confirmed Somatic	Unknown	Unknown	17:42324735..42324735
STAT3	ENST00000264657.9	Yes	TCGA-EE-A2MS-06	2121689	p.T632I	c.1895C>T	Skin	118	NS	NS	Malignant melanoma	NS	NS	-	540	Confirmed Somatic	Unknown	Unknown	17:42322488..42322488
STAT3	ENST00000264657.9	Yes	OSCC-GB_00150111	2121054	p.T641R	c.1922C>G	Upper aerodigestive tract	23	Mouth	NS	Carcinoma	NS	NS	-	539	Confirmed Somatic	Unknown	Unknown	17:42322461..42322461
STAT3	ENST00000264657.9	Yes	15T	2139250	p.T641R	c.1922C>G	Upper aerodigestive tract	23	Mouth	Gingiva	Carcinoma	Squamous cell carcinoma	NS	24292195	-	Confirmed Somatic	Unknown	Unknown	17:42322461..42322461
STAT3	ENST00000264657.9	Yes	2204881	2204881	p.T663I	c.1988_1989delinsTT	Haematopoietic and lymphoid	558	Groin	NS	Lymphoid neoplasm	B cell lymphoma unclassifiable with features intermediate between DLBCL and Burkitt lymphoma	NS	24837465	-	Variant of unknown origin	Unknown	Heterozygous	17:42322394..42322395
STAT3	ENST00000264657.9	Yes	T1225	2658289	p.T716=	c.2148G>A	Large intestine	68	NS	NS	Carcinoma	Adenocarcinoma	NS	27149842	-	Confirmed Somatic	Unknown	Unknown	17:42316898..42316898
STAT3	ENST00000264657.9	Yes	IGC-13-1063	2662369	p.V136=	c.408G>T	Lung	58	NS	NS	Carcinoma	Adenocarcinoma	NS	27923066	-	Confirmed Somatic	Tumour Sample	Unknown	17:42339374..42339374
STAT3	ENST00000264657.9	Yes	TCGA-05-4397-01	1780059	p.V155M	c.463G>A	Lung	58	NS	NS	Carcinoma	Adenocarcinoma	NS	-	417	Variant of unknown origin	Tumour Sample	Unknown	17:42339319..42339319
STAT3	ENST00000264657.9	Yes	GBNEC_15	2907846	p.V231Cfs*30	c.691del	Biliary tract	11	Gallbladder	NS	Carcinoma	Small cell carcinoma	NS	33563892	-	Variant of unknown origin	Tumour Sample	Unknown	17:42337541..42337541
STAT3	ENST00000264657.9	Yes	PAPNEP_D	2976438	p.V322=	c.966G>T	Autonomic ganglia	3	NS	NS	Neuroblastoma	NS	NS	33056981	-	Previously Reported	Tumour Sample	Unknown	17:42333756..42333756
STAT3	ENST00000264657.9	Yes	2434075	2434075	p.V393A	c.1178T>C	Haematopoietic and lymphoid	558	NS	NS	Lymphoid neoplasm	NK-T cell lymphoma	NS	26192917	-	Confirmed Somatic	Tumour Sample	Unknown	17:42329609..42329609
STAT3	ENST00000264657.9	Yes	SH-3458	2371735	p.V461L	c.1381G>C	Soft tissue	4	Blood vessel	Central nervous system	Haemangioblastoma	NS	NS	25589003	-	Variant of unknown origin	Tumour Sample	Unknown	17:42325046..42325046
STAT3	ENST00000264657.9	Yes	S01563_1	2480855	p.V463Dfs*79	c.1388_1407del	Lung	58	NS	NS	Carcinoma	Small cell carcinoma	NS	26168399	-	Confirmed Somatic	Tumour Sample	Unknown	17:42325021..42325040
STAT3	ENST00000264657.9	Yes	TCGA-AJ-A3EJ-01	2198444	p.V463L	c.1387G>T	Endometrium	32	NS	NS	Carcinoma	Endometrioid carcinoma	NS	-	419	Confirmed Somatic	Unknown	Unknown	17:42325040..42325040
STAT3	ENST00000264657.9	Yes	PF3_3	2942888	p.V490I	c.1468G>A	Skin	118	NS	NS	Adnexal tumour	Malignant adnexal tumour	Extramammary Pagets disease	33323405	-	Confirmed Somatic	Tumour Sample	Unknown	17:42324843..42324843
STAT3	ENST00000264657.9	Yes	5-VS054-T1	2869883	p.V507=	c.1521C>T	Skin	118	NS	NS	Carcinoma	Basal cell carcinoma	NS	26950094	-	Confirmed Somatic	Tumour Sample	Unknown	17:42324790..42324790
STAT3	ENST00000264657.9	Yes	TCGA-BH-A1F0-01	1899972	p.V619L	c.1855G>C	Breast	41	NS	NS	Carcinoma	NS	NS	-	414	Confirmed Somatic	Tumour Sample	Unknown	17:42323037..42323037
STAT3	ENST00000264657.9	Yes	2697837	2697837	p.V637M	c.1909G>A	Breast	41	NS	NS	Carcinoma	NS	NS	29349598	-	Confirmed Somatic	Unknown	Unknown	17:42322474..42322474
STAT3	ENST00000264657.9	Yes	2924235	2924235	p.V667L	c.1999G>T	Haematopoietic and lymphoid	558	NS	NS	Lymphoid neoplasm	T cell large granular lymphocytic leukaemia	Alpha-beta	35015834	-	Variant of unknown origin	Tumour Sample	Unknown	17:42322384..42322384
STAT3	ENST00000264657.9	Yes	BL-16-D20069	2905279	p.W37*	c.110G>A	Lung	58	NS	NS	Carcinoma	Non small cell carcinoma	NS	32321774	-	Variant of unknown origin	Tumour Sample	Unknown	17:42348407..42348407
STAT3	ENST00000264657.9	Yes	7297	2498254	p.W37Lfs*3	c.108_109insC	Haematopoietic and lymphoid	558	NS	NS	Lymphoid neoplasm	Acute lymphoblastic T cell leukaemia	NS	26206799	-	Confirmed Somatic	Tumour Sample	Unknown	17:42348408..42348409
STAT3	ENST00000264657.9	Yes	PD13787a	1914294	p.W562R	c.1684T>A	Breast	41	NS	NS	Carcinoma	ER-positive carcinoma	NS	25850943	-	Confirmed Somatic	Tumour Sample	Unknown	17:42323324..42323324
STAT3	ENST00000264657.9	Yes	TCGA-AC-A8OS-01	2386102	p.W564C	c.1692G>T	Breast	41	NS	NS	Carcinoma	NS	NS	-	414	Confirmed Somatic	Tumour Sample	Unknown	17:42323316..42323316
STAT3	ENST00000264657.9	Yes	TCGA-AX-A3GI-01	2198384	p.W580C	c.1740G>C	Endometrium	32	NS	NS	Carcinoma	Endometrioid carcinoma	NS	-	419	Confirmed Somatic	Unknown	Unknown	17:42323268..42323268
STAT3	ENST00000264657.9	Yes	P-0010340-T01-IM5	2726107	p.W623*	c.1869G>A	NS	7	NS	NS	Malignant melanoma	NS	NS	28481359	-	Confirmed Somatic	Tumour Sample	Heterozygous	17:42323023..42323023
STAT3	ENST00000264657.9	Yes	TCGA-AP-A054-01	1783333	p.Y22H	c.64T>C	Endometrium	32	NS	NS	Carcinoma	Endometrioid carcinoma	NS	-	419	Variant of unknown origin	Tumour Sample	Heterozygous	17:42348453..42348453
STAT3	ENST00000264657.9	Yes	TCGA-B0-5705-01	1779862	p.Y293N	c.877T>A	Kidney	6	NS	NS	Carcinoma	Clear cell renal cell carcinoma	NS	-	416	Confirmed Somatic	Tumour Sample	Unknown	17:42333970..42333970
STAT3	ENST00000264657.9	Yes	CHG-2011-508T	2634354	p.Y480=	c.1440C>T	Liver	58	NS	NS	Other	Neoplasm	NS	-	660	Confirmed Somatic	Tumour Sample	Unknown	17:42324987..42324987
STAT3	ENST00000264657.9	Yes	tumor_4135813	2634675	p.Y480N	c.1438T>A	Haematopoietic and lymphoid	558	NS	NS	Lymphoid neoplasm	NS	NS	-	440	Confirmed Somatic	Tumour Sample	Unknown	17:42324989..42324989
STAT3	ENST00000264657.9	Yes	1811088	1811088	p.Y640F	c.?	Haematopoietic and lymphoid	558	NS	NS	Lymphoid neoplasm	T cell large granular lymphocytic leukaemia	NS	22591296	-	Previously Reported	Tumour Sample	Unknown	-
STAT3	ENST00000264657.9	Yes	TCGA-ED-A459-01	2194605	p.Y640F	c.1919A>T	Liver	58	NS	NS	Carcinoma	Hepatocellular carcinoma	NS	-	628	Confirmed Somatic	Unknown	Unknown	17:42322464..42322464
STAT3	ENST00000264657.9	Yes	P-0005459-T01-IM5	2721850	p.Y657C	c.1970A>G	Prostate	31	NS	NS	Carcinoma	Adenocarcinoma	NS	28481359	-	Confirmed Somatic	Tumour Sample	Heterozygous	17:42322413..42322413
STAT3	ENST00000264657.9	Yes	08-0075-775-Post-transplant	2701861	p.Y672C	c.2015A>G	Haematopoietic and lymphoid	558	NS	NS	Lymphoid neoplasm	Diffuse large B cell lymphoma	NS	29386642	-	Variant of unknown origin	Tumour Sample	Unknown	17:42322368..42322368
STAT3	ENST00000264657.9	Yes	ATL173	2488796	p.Y686*	c.2058T>A	Haematopoietic and lymphoid	558	NS	NS	Lymphoid neoplasm	Adult T cell lymphoma-leukaemia	NS	26437031	-	Confirmed Somatic	Unknown	Unknown	17:42322325..42322325
STAT3	ENST00000264657.9	Yes	LS-298_adenoma_7	2976692	p.Y686H	c.2056T>C	Large intestine	68	Colon	Transverse	Adenoma	Tubular	High grade dysplasia	38725616	-	Confirmed Somatic	Tumour Sample	Unknown	17:42322327..42322327
STAT3	ENST00000264657.9	Yes	TCGA-XF-A9T0-01	2339528	p.Y94Afs*46	c.273_273+1insAGCAG	Urinary tract	29	Bladder	NS	Carcinoma	NS	NS	-	413	Confirmed Somatic	Tumour Sample	Unknown	17:42346571..42346572

## Sheet: Table_S2_replicates_statistics
Figure Panel	Assay	Biological replicates	Statistical test
2A-B	Cytometry	5-7 per STAT3 construct	two-tailed, unpaired t test (vs. 'empty' vector control)
2C	RNA-seq	2 per STAT3 construct	edgeR glm quasi-likelihood F-test
2D-E	RNA-seq	2 per STAT3 construct	edgeR glm quasi-likelihood F-test
2F-G	RNA-seq	2 per STAT3 construct	hypergeometric testing
2H	RNA-seq	2 per STAT3 construct	edgeR glm quasi-likelihood F-test
2I	RNA-seq	2 per STAT3 construct	hypergeometric testing
3A	RNA-seq	2 per STAT3 construct	geneset enrichment analysis
3B-C	Cytometry	4 per STAT3 construct	two-tailed, unpaired t test (vs. 'empty' vector control)
3D,F	Cytometry	4-8 per STAT3 construct	two-tailed, unpaired t test (vs. 'empty' vector control)
3E,G	Cytometry	4-7 per STAT3 construct	two-tailed, unpaired t test (vs. 'empty' vector control)
4A-B	Cytometry	2-4 per STAT3 construct	two-tailed, unpaired t test (vs. 'empty' vector control)
4C	Cytometry	3-4 per STAT3 construct	two-tailed, unpaired t test (vs. 'empty' vector control)
4D-E	Cytometry	2-8 per STAT3 construct	two-tailed, unpaired t test (vs. 'empty' vector control)
4F	Cytometry	2-7 per STAT3 construct	two-tailed, unpaired t test (vs. 'empty' vector control)
5B-D	scRNA-seq	1 per STAT3 construct	seurat default
6A,C	ChIP-seq	see Hirahara et al	MACS2 default test
6B	ChIP-seq, RNA-seq	see Hirahara et al, 2 per STAT3 construct	MACS2 default test, edgeR glm quasi-likelihood F-test
7A	scRNA-seq	see Huuhtanen et al	seurat default
7B	scRNA-seq	see Joo et al	seurat default
S2A	Cytometry	3-7 per STAT3 construct	two-tailed, unpaired t test (vs. 'empty' vector control)
S2B	Cytometry	4 per STAT3 construct	two-tailed, unpaired t test (vs. 'empty' vector control)
S3A	RNA-seq	2 per STAT3 construct	edgeR glm quasi-likelihood F-test
S3B-C	RNA-seq	2 per STAT3 construct	pairwise q value shown (vs. control STAT3)
S3D-E	RNA-seq	2 per STAT3 construct	edgeR glm quasi-likelihood F-test
S3F	RNA-seq	2 per STAT3 construct	hypergeometric testing
S4A-B	RNA-seq	2 per STAT3 construct	edgeR glm quasi-likelihood F-test
S4C	Cytometry	3-4 per STAT3 construct	representative experiment
S4D	Cytometry	3-8 per STAT3 construct/genotype	representative experiment
S5A	Cytometry	4-8 per STAT3 construct	representative experiment
S5B	Cytometry	3-7 per STAT3 construct	representative experiment
S5C	Cytometry	3-7 per STAT3 construct	representative experiment
S6A-D	scRNA-seq	1 per STAT3 construct	seurat default
S7A-B	scRNA-seq	1 per STAT3 construct	seurat default
S8	scRNA-seq	1 per STAT3 construct	seurat default
S9	ChIP-seq, RNA-seq	see Hirahara et al, 2 per STAT3 construct	MACS2 default test, edgeR glm quasi-likelihood F-test
S10A-B	scRNA-seq	see Huuhtanen et al	seurat default
S10C-D	scRNA-seq	see Joo et al	seurat default

## Sheet: Table_S3_geneSets
geneSet 1: STAT1_CD4_IL27_DEGpos	geneSet 2: STAT3_CD4_IL27_DEGpos	geneSet 3: STAT3_Y640F_CD4_IL27_DEGpos	geneSet 4: STAT3_N647I_CD4_IL27_DEGpos	geneSet 5: mCD4_Th1_Teichmann	geneSet 6: mCD4_Th2_Teichmann	geneSet 7: mCD4_Th17_Teichmann	geneSet 8: mCD4_nTreg_Teichmann	geneSet 9: mCD4_Tfh_CXCR5+_pos_Dong	geneSet 10: hCD4_Tr1_pos_Roncarolo_mouse
Description: DEG higher in WT CD4 versus S1KO CD4 with IL-27	Description: DEGs higher in WT CD4 versus S3KO CD4 with IL-27	Description: DEG higher in STAT3-/- CD4 transduced with Y640F versus control STAT3	Description: DEG higher in STAT3-/- CD4 transduced with N647I versus control STAT3	genes defining mouse Th1 effector CD4+ T cells per Stubbington et al	genes defining mouse Th2 effector CD4+ T cells per Stubbington et al	genes defining mouse Th17 effector CD4+ T cells per Stubbington et al	genes defining mouse natural CD4+ T regulatory cells per Stubbington et al	genes defining mouse CD4+ T follicular helper cells per Liu et al	genes defining human CD4+ Tr1 cells per Chen et al
9930111J21Rik1	Abhd17b	1700112H15Rik	1700030A11Rik	1500009L16Rik	4930453N24Rik	0610009D07Rik	1700084C06Rik	1700001G17Rik	4921504E06Rik
Acadl	Abi3	4930539E08Rik	1700112H15Rik	1700025G04Rik	6430571L13Rik	1810022K09Rik	2310050B05Rik	4931428F04Rik	5330417C22Rik
Aff3	Ahr	5031414D18Rik	2010016I18Rik	2610020H08Rik	Abhd14b	2700081O15Rik	2610307P16Rik	Abcc5	AC122231.1
Agfg1	Akr1c18	5830428M24Rik	2010111I01Rik	4933430I17Rik	Acat3	2900011O08Rik	2900002K06Rik	Abcg1	Adap1
Agrn	Alpk2	5830432E09Rik	2210408F21Rik	A530040E14Rik	Acot11	2900052L18Rik	4930524L23Rik	Agbl1	Adprh
Ajuba	Arid5b	a	2310015A10Rik	AA467197	Adamtsl3	4632434I11Rik	8430427H17Rik	AI836003	Akap5
Akap2	Armcx6	A930003A15Rik	2310067B10Rik	Aagab	Adamtsl4	A730081D07Rik	A230050P20Rik	Ank1	Arhgap10
Alcam	Atp2b4	AA467197	2510039O18Rik	Abhd17b	Adc	Abat	A330017A19Rik	Ankrd12	Ascl2
Amica1	B430306N03Rik	Abi3	4632428N05Rik	Abhd4	Adk	Abca5	Abcb1a	Arhgap15	Atp9a
Apol7e	Batf	Abtb1	4930539E08Rik	AC134826.1	AI467606	Abi3	AC108401.1	Arhgap18	Bcl2l11
Arl5a	Bcl3	Acadl	5031414D18Rik	AC157213.1	AI854703	AC117663.1	AC119917.1	Atcay	Bspry
Art2b	Bend4	Adarb1	5830428M24Rik	Acadl	Ak2	AC130841.1	AC124461.1	Atp1a3	Cadm1
Atf3	Bmpr1a	Adora2b	5830432E09Rik	Agfg2	Akr1c12	Adal	AC142191.1	Bace2	Camk1
B2m	Calcrl	Adora3	9530082P21Rik	Ahcy	Akr1c13	Adam19	AC148981.1	Basp1	Car12
B3gnt3	Caskin2	Akr1b8	a	Aldh5a1	Arl6ip5	Adamtsl5	Actg2	BC031353	Catsper1
Bach1	Cd200r1	Arid5a	AA467197	Anxa2	Atf5	Adarb1	AI504432	BC057022	Ccr5
BC094916	Cetn4	Armcx2	Abca2	Apold1	Atp1b3	Adcy4	AI836003	Bcl6	Cd109
Bcl2l11	Chst11	Armcx3	Abca7	Arhgap18	Atp2a3	Ahr	Alpl	Bckdha	Cd2
Bst2	Cpm	Armcx6	Abhd14b	Arhgef25	AW549877	Ahrr	Ankrd55	Bend6	Cd276
Casp4	CR936839.1	Arrb1	Abi3	Arl5a	B3galt5	Ahsa2	Ankrd6	Bmf	Cd38
Ccdc141	Ctla2a	Atp2b4	Ablim2	Arsb	Batf	Aida	Apobec1	Cacna1b	Cd4
Ccl3	Ctla4	Atp6v0d2	Abtb1	Asns	Bbs9	Akap1	Arc	Cacna1d	Cd70
Ccl4	Cxcr3	B3gnt8	Acadl	Atp2b1	Bcam	Ankrd34b	Arhgap20	Cacna1i	Cd80
Cd164	Cyp1a1	B430306N03Rik	Acsbg1	AW112010	Bmp7	Aplp2	Arhgap23	Cacna2d4	Cd86
Cd247	Egfr	B4galnt4	Acvrl1	B430306N03Rik	Cacna1c	Arhgef19	Arhgef26	Cacnb1	Cdkl2
Cd274	Emp1	Batf	Adam8	BC068157	Calcrl	Armcx4	Arhgef28	Ccdc148	Cdkn2a
Ctsw	Entpd4	Bcl3	Adamts10	Brdt	Cnr2	Armcx6	Arhgef5	Ccs	Cdkn2b
Ddn	Fads6	C430002N11Rik	Adamts14	C920025E04Rik	Col6a2	Asic3	Arl4d	Cdc14b	Cklf
Dgkh	Fam20a	Cacnb2	Adamtsl4	Cab39	Coro7	Atp2a2	Arl5c	Cdk14	Clec12b
Dhx58	Frmd4b	Casp6	Adarb1	Cacna1h	Cpeb1	Atp6v0d2	Atf3	Cep97	Clec7a
Dock10	Gadd45g	Ccdc102a	Adgrg5	Ccdc102a	Cst7	Atxn10	Atf4	Cmah	Col5a3
Dock4	Gja1	Ccl3	Adora3	Ccdc136	Ctage5	B230120H23Rik	Atf6b	Colq	Coro1c
Dtx3l	Gm10282	Ccl4	Ager	Ccr5	Ctse	B3galnt2	Atf7ip	Corin	Creg1
Eif2ak2	Gm12537	Ccl9	Ahdc1	Cdkn2a	Cyp4f16	BC030499	Atf7ip	Crot	Crim1
Enc1	Gm12693	Ccr1	Akr1b8	Cdkn2b	Dok2	Bcl2a1d	Bahcc1	Ctnnbip1	Crybb1
Eomes	Gm14176	Ccr2	Aldoc	Cebpd	Ecm1	Bhlhb9	BC005764	Cygb	Csf1
Erap1	Gm15710	Ccr3	Als2cl	Chst11	Emilin1	Brix1	BC026585	Cyth3	Csf2
Ermp1	Gm16867	Ccr5	Ano8	Chsy1	Eml1	Camkk2	Bicd1	Dck	Cst7
F2r	Gm4294	Cd24a	Ap5z1	Clic4	Epas1	Capsl	Bsn	Dlg3	Ctla4
F2rl2	Gm6750	Cd63	Aplp1	Cmas	Epha2	Car12	C1ql3	Dnajc6	Dusp4
F830016B08Rik	Gngt2	Cdh17	Arap1	Cpm	Fam46a	Car13	C2cd4b	Dock6	Dusp5
Fam26f	Gpr55	Cdkn2d	Arhgap27os3	Csf1	Fbxo17	Car5b	C78197	Dusp10	Dusp6
Fam49a	Igfbp4	Cebpd	Arhgap33	Cxcr6	Fbxo27	Ccdc112	Camk2a	Dzip1	Ecel1
Fam71b	Il21	Cela1	Arhgap39	Cyb5r4	Fcgrt	Ccdc137	Ccdc11	Ephb6	Ermp1
Fas	Klhl6	Celf4	Arhgef10	Cyp4f39	Focad	Ccdc41	Ccdc146	Evl	Etl4
Gbp10	Kpna2	Chd7	Arhgef25	Cyp51	Gata3	Ccdc58	Cd22	Fam38b	F2r
Gbp11	Lpxn	Chst2	Arhgef40	Dap	Glipr2	Ccne2	Cd226	Fam65b	F5
Gbp2	Maf	Clcf1-pold4	Arid5a	Dcun1d3	Gm5127	Ccp110	Cd68	Fam69a	Faim2
Gbp3	Malt1	Crispld2	Arl4c	Dhcr7	Gm973	Cct6a	Cd69	Fbln1	Fam167a
Gbp4	Mpp2	Csgalnact1	Armcx2	Dnajc15	Gna15	Cd24a	Cd7	Fbxl2	Fam179a
Gbp5	Myo6	Cwh43	Armcx3	Dnm1	Gpm6b	Cdc42bpa	Cd74	Fbxl20	Fam3c
Gbp6	Nectin1	Cxcr3	Armcx6	Dpysl2	Hc	Cdc42bpb	Cd79b	Fhit	Foxb1
Gbp7	Nfil3	Cxcr6	Arrb1	Edem1	Hpgds	Cdh10	Cdcp1	Filip1l	Frmd4b
Gbp8	Nt5e	Cysltr2	Arrdc2	Efr3a	Hs1bp3	Cdk6	Cdhr3	Fut2	Furin
Gbp9	Plscr1	Cyth4	Asb2	Elovl5	Hunk	Cdkl3	Cecr5	Fzd9	G0s2
Gimap6	Pros1	Ddr1	Atg2a	Elovl6	Icosl	Cep170	Cfd	Gna14	Gale
Gimap7	Ptprj	Dennd3	Atg9a	Emilin2	Ifi30	Cep290	Chadl	Gpr137	Gde1
Glrx	Rragd	Dgat1	Atg9b	Epsti1	Il4	Chek1	Chdh	Hmha1	Gdf10
Gm10443	Selp	Ebf1	Athl1	Espn	Il5	Cldn25	Chrnb2	Hpse	Gem
Gm10698	Serpinf1	Efemp2	Atp13a2	Etv5	Il13	Cpd	Ciita	Hsd17b4	Gfod1
Gm12185	Sfn	Emb	Atp2b4	Exoc6	Il4ra	Cpox	Clec2d	Hsdl1	Gldc
Gm12250	Sgk1	Emp1	Atp6v0d2	Fam132a	Itga7	Cpsf2	Col16a1	Hspb11	Gpc1
Gm12669	Smarce1-ps1	Enpp2	B3gnt8	Fasl	Itgb3	Crispld2	Colq	Ift80	Gpr137b
Gm13835	Smim3	Entpd1	B430306N03Rik	Fbln1	Klk8	Cse1l	Coro2a	Igf1r	Gpx1
Gm14440	Socs3	Ermn	B4galnt4	Fdft1	Kremen2	Ctla2b	Coro2b	Insr	Grid2ip
Gm14760	Spsb1	Fah	Batf	Fdps	Krt18	Ctps	CT010433.2	Isg15	Gzma
Gm15821	Stat3	Fam129b	Batf3	Fggy	Lgmn	Ctsc	Cxcl10	Itga9	Havcr2
Gm17334	Susd3	Fam46c	BC037034	Filip1	Lhfp	Cubn	Cyp4f13	Itpr2	Hcst
Gm18853	Syt11	Fgr	Bcl3	Fkbp5	Limd1	Cul1	Cyth4	Kcnh2	Hhex
Gm1966	Tgm2	Filip1	Bcl6	Flt4	Lpcat4	Cyp1b1	D430019H16Rik	Kif19a	Hmox1
Gm21769	Tha1	Flot1	Bcr	Furin	Lrrc33	D930048N14Rik	Dab2ip	Kif21b	Hopx
Gm21811	Tnip3	Foxf1	Bend4	Fxyd1	Man2b1	Ddx1	Ddx49	Kif3c	Hpgds
Gm21967	Tns4	Frmd4b	Birc2	Fxyd5	Map2	Dek	Dnahc7a	Klc4	Htra1
Gm2223	Tox2	Gadd45g	Bst1	Fxyd7	Mapre2	Dennd2c	Dnmt3l-ps1	Krt222	Icos
Gm3636	Xlr3b	Galc	Bzrap1	Gab3	Mboat1	Dgcr8	Dusp1	Ksr2	Ifi27l2b
Gm4070		Gap43	C430002N11Rik	Gadd45g	Mctp1	Dhfr	E130208F15Rik	Lims1	Ifng
Gm42927		Gatm	Cacnb2	Galns	Micall2	Dhx29	Eef2k	Lrrc56	Il10
Gm43302		Gcnt1	Camta2	Galnt7	mt-Cytb	Dis3	Epb4.9	Magi2	Il21
Gm43802		Gcnt2	Car5b	Gbe1	mt-Nd1	Dlg2	Ephx1	Man1c1	Il4
Gm4759		Gem	Casp6	Gbp2	mt-Rnr1	Dna2	Exoc7	Map3k10	Il4i1
Gm4841		Gfra1	Ccdc102a	Gbp3	mt-Rnr2	Dnttip2	Fads6	Map3k12	Ildr1
Gm4951		Gipr	Ccdc157	Gbp7	mt-Tp	Dock3	Fah	Meis2	Itga2
Gm4955		Gja1	Ccdc88c	Gimap4	Mta2	Dsel	Fam117a	Mex3b	Itgb5
Gm6741		Glipr2	Ccl3	Gm12250	Myo6	Dst	Fam184b	Mfsd4	Itm2c
Gm7120		Glis3	Ccl4	Gm4737	Nfil3	Dtl	Fam43a	Mxd4	Jarid2
Gm8995		Gm1045	Ccl9	Gm4841	Nfx1	Dyrk4	Fam73b	Myo3b	Kank3
Gng12		Gm13889	Ccr1	Gnaq	Oit3	Ehd4	Fbxl4	Napepld	Kat2b
Gpm6b		Gm14005	Ccr2	Gnb5	P2rx7	Eif2b3	Fmnl3	Nav2	Kcng1
Gsap		Gm19705	Ccr5	Gng2	Paxbp1	Emp1	Folr4	Ndrg3	Lag3
Gvin1		Gm20098	Cd24a	Gpld1	Phldb1	Enpp2	Fos	Nmnat2	Lgmn
Gzmb		Gm9199	Cd63	Gpnmb	Plin3	Eogt	Fosb	Npr2	Lhfpl3
H2-D1		Gnb5	Cd93	Gstm4	Plxna1	Exo1	Foxp3	Nrxn2	Lyst
H2-K1		Gngt2	Cdh17	Gtf2i	Pmm2	Ezh2	Gadd45b	Ntrk3	Maf
H2-Q10		Gnpda2	Cdkn2d	Gyg	Ppp2r3a	Fabp5	Gas7	Nuak1	Map3k8
H2-Q4		Gpr18	Cebpd	H2-T22	Ppp2r5a	Fam131b	Gla	Osbpl5	Mertk
H2-Q5		Gpr68	Cela1	H2afy	Ppp3cc	Fam217b	Gm129	Padi1	Mpp1
H2-Q6		Gprc5a	Celsr1	Hectd1	Prkcz	Fam57a	Gm12981	Pde4b	Mpv17l
H2-Q7		Gramd1a	Cep170b	Hexb	Pros1	Fam98a	Gm13707	Pou6f1	Mrc2
H2-T10		Gstm1	Chd7	Hif1a	Ptgir	Fanca	Gm13807	Rab27b	Mthfd1
H2-T22		H2-Q10	Chst2	Hk1	Rab19	Fancm	Gm14230	Rab30	Myb
H2-T23		Hao1	Cic	Hlx	Rab3a	Farp2	Gm15564	Rab6b	Myo1e
H2-T24		Hc	Ckb	Hmgcr	Rap1b	Farsb	Gm17024	Ralb	Myo5a
Hdc		Hdac5	Clcf1	Hmgcs1	Rapsn	Fastkd3	Gm17173	Ralgps2	Myo7a
Hmcn2		Hlx	Clcf1-pold4	Hopx	Rasgrp4	Fer1l6	Gm22077	Rasa3	Ncald
Hsh2d		Hmox1	Col11a2	Hpse	Rnf19b	Fignl1	Gm22748	Rassf2	Nfil3
Icam1		Hpcal4	Crabp2	Hspb6	Rpl30	Fktn	Gm23130	Rgs12	Nkg7
Ifi203		Hsd17b10	Crispld2	Ifi204	Sema4f	Fnbp1l	Gm23969	Rnf144a	Nmb
Ifi27		Ifitm1	Crlf2	Ifi44	Sepp1	Fnip2	Gm24119	Rnf208	Nrp2
Ifi27l2a		Igfbp4	Crocc	Ifit2	Sft2d2	Frmd6	Gm25835	Rps6ka2	Nrsn2
Ifi47		Il10	Csf2ra	Ifitm1	Sgsh	Fubp1	Gm3695	Rtn4rl1	Ntng2
Ifih1		Il13ra1	Csgalnact1	Ifitm2	Slc35c2	Gad2	Gm3739	Scube3	Ntrk1
Ifit1		Il17f	Csrnp1	Ifitm3	Slc37a3	Gatm	Gm9311	Sdc3	Opn3
Ifit1bl1		Il17ra	Ctla2a	Ifng	Slc39a6	Gcnt2	Gnb1l	Sema6c	P4ha2
Ifit2		Il1r1	Ctla2b	Ifngr1	Slc41a2	Gemin6	Gpr157	Serpini1	Papss2
Ifit3		Il1rn	Ctsw	Igf2bp2	Slc4a4	Gfpt2	Gpr83	Sgsh	Pard6g
Ifng		Il21	Cul9	Il12rb2	Slc4a7	Glce	Gramd1b	Sh3pxd2a	Pdcd1
Igtp		Il22	Cwh43	Il18r1	Slc9a6	Gls2	Grik5	Slc2a9	Pde4a
Iigp1		Il23r	Cxcr3	Il18rap	Slco4a1	Gm11648	Gucy1a3	Slc4a8	Pdgfa
Ikzf2		Il33	Cyp11a1	Il34	Slfn2	Gm25663	Gyltl1b	Slc9a9	Pdlim7
Ikzf3		Il7r	Cysltr2	Iqgap1	Snora20	Gm26394	H2-Aa	Snora43	Phex
Il10ra		Inhba	Cyth4	Irgm2	St8sia4	Gm6166	H2-Eb1	Snord85	Phtf2
Il12rb2		Itga3	D8Ertd82e	Itgb5	Sv2c	Gmfb	H2-K2	Srgap1	Pik3ap1
Il15ra		Itga7	Ddr1	Itih5	Tanc2	Gnl3	Hdac11	St6galnac3	Plekhn1
Il18rap		Kcnj8	Dennd1c	Kcnab3	Tep1	Golm1	Hdac3	Stard10	Prdm1
Inpp1		Kctd12	Dennd3	Kcnj8	Tmem41b	Gpr15	Hes1	Susd3	Prrx2
Insl6		Klf7	Dennd4b	Kif9	Tnfsf13b	Hells	Hgfac	Tcf7	Prss23
Ipcef1		Klhl6	Dgat1	Klhl25	Trat1	Hist1h2af	Hk3	Tcp11l1	Ptgis
Irf1		Klrb1b	Dhrs1	Klrc1	Ubl3	Hn1l	Hspa5	Tecta	Ptms
Irf7		Klrc1	Dlg4	Lbr	Unc80	Hnrnpa2b1	Hspg2	Tesc	Ptpn11
Irf8		Lamc2	Dmwd	Lca5	Wdfy2	Hnrnpr	Ift80	Tmem86a	Ptprj
Irf9		Ldlrad4	Dnaaf3	Ldlr	Wfikkn2	Hnrnpr	Ighj1	Tnfaip8l2	Rab11fip1
Irgm1		Lgals3	Dnah17	Lipa	Wtap	Hspa9	Ighm	Tnik	Rasgrp4
Irgm2		Lgr4	Dock6	Lnpep	Xpc	Hspd1	Igj	Tns3	Rcan2
Isg15		Lilr4b	Dos	Lrp12	Zfp280b	Hsph1	Ikzf2	Tox	Rdh10
Isg20		Lilrb4a	Dpy19l3	Lrrc27		Il1r1	Il2ra	Tox2	Reep2
Katna1		Lincred1	Dtx3	Lrrc8c		Il1r2	Il15ra	Ttyh3	Rere
Kbtbd11		Lmna	Dusp7	Lsr		Il17a	Il9r	Txnip	Rgs9
Klf9		Lpxn	Dyrk1b	Lss		Il17f	Inpp5f	Ubtd1	Rhob
L3mbtl3		Ly6c1	Ecm1	Ly6c1		Il2	Irak2	Unc5a	Sall4
Lacc1		Map4k4	Efemp2	Ly6c2		Il21	Irf1	Vipr1	Sdc4
Lag3		Mapk6	Ehbp1l1	Lysmd2		Il2ra	Itga9	Wdr35	Serpine2
Lancl3		Marcks	Elmo2	Man1a		Inhba	Itgax	Xylt1	Setbp1
Lgals3bp		Mctp2	Emb	Map2k5		Ipo5	Ivd	Zer1	Sh2d4a
Litaf		Mex3a	Emp1	Map3k5		Irf4	Kcnh2	Zfp2	Shc4
Lpar3		Mgll	Enpp2	Map3k8		Itpa	Kcnip3	Zfyve28	Slc16a5
Lpin2		Micall2	Entpd1	Map6		Jrkl	Kif13a	Zmym6	Slc2a8
Lrrc16a		Mir147	Entpd4	Mapk3		Katnbl1	Kif19a		Slc31a2
Lta		Mir22hg	Epn1	Mbnl1		Kdelc1	Klf11		Slc37a2
Ly6a		Moxd1	Eps8	Mgarp		Kif3b	Ksr1		Slco4a1
Ly6c1		Mrc1	Ermn	Morn4		Kif5c	Lad1		Smox
Ly6c2		Mxd1	Espn	Mxd1		Knop1	Lclat1		Smpdl3a
Ly75		Mycn	Fah	Myadm		Lbp	Lrch4		Snx9
Mctp2		Mylk	Fam102a	Myd88		Lgr4	Lrrc61		Spats2l
Mgat5		Naprt	Fam129b	Myl10		Lig1	Lyl1		Sphk1
Mlkl		Nat8l	Fam189b	Nabp1		Lpxn	Mamstr		Srgn
Mndal		Ncs1	Fam193b	Nacc2		Lrp1	Mapk11		Syngr3
Mpeg1		Ndrg1	Fam214b	Ndnf		Lrrc59	Mapk12		Sytl2
Ms4a4b		Nkain1	Fam46c	Ngly1		Lyar	Mllt6		Tigit
Ms4a4c		Nlrp3	Fbrs	Nid2		Mak16	Ms4a4c		Tjp2
Nacc2		Npr3	Fbrsl1	Nlrp1a		Malt1	Mx2		Tmem173
Nampt		Ociad2	Fcho1	Nono		Mat2a	Myo1e		Tnc
Nkg7		Ovol2	Ffar2	Noxred1		Mcm10	Naip6		Tnfrsf18
Nlrc5		P2ry14	Fgr	Onecut2		Mcm3	Nfkbia		Tnfrsf1b
Nod1		Pde4b	Filip1	Osbpl8		Mcm8	Nfkbiz		Tnfrsf4
Nr4a3		Pdpn	Firre	P2rx3		Mlf1ip	Nod1		Tnfrsf8
Nuak2		Pfkfb4	Flot1	P2ry14		Mphosph10	Nr1d1		Tnfrsf9
Nudt4		Phospho1	Flt3l	P4ha2		Mphosph6	Nrg2		Tnfsf9
Oas1b		Pigz	Fmnl1	Padi2		Myh11	Oas1a		Tox
Oas2		Pik3r6	Fndc9	Pak6		Myo3b	Padi6		Tox2
Oas3		Piwil2	Fosl2	Palm		Myo5a	Pdgfrb		Tpp1
Olfr56		Pla2g12a	Foxf1	Pgm2		N4bp1	Pear1		Tpst2
Ormdl3		Plat	Frmd4b	Phf11b		Naa15	Phka1		Trib1
Otud1		Plekho2	Furin	Picalm		Naa16	Pla2g4b		Trp73
Parp10		Pmp22	Fzd7	Pik3ap1		Nasp	Plagl1		Ttyh3
Parp11		Pold4	Gabbr1	Pim2		Ncbp2	Plb1		Ubxn10
Parp12		Pou6f1	Gadd45g	Plac8		Nckap1	Plekhg1		Ucp2
Parp14		Ppfia4	Galc	Plcl2		Ncs1	Plk2		Vangl1
Parp9		Prss30	Gatm	Pld2		Ndufb4	Plxdc1		Vat1l
Phactr2		Ptpn13	Gatsl2	Pml		Neu3	Plxna3		Vdr
Phf11b		Ptpn14	Gcnt1	Ppp1r12a		Nexn	Plxnb2		Wsb2
Pla2g16		Ptpn5	Gcnt2	Ppp1r3b		Nfxl1	Ppp1r1a		Zbtb32
Pls1		Ptpre	Gem	Prelid2		Noc3l	Prodh		Zc3h12c
Plxnc1		Ptprj	Gfra1	Prnp		Nsf	Prss2		Zdhhc14
Pmaip1		Rara	Ggn	Prss16		Nudcd1	Psd2		Zeb2
Ppp1r16b		Rgcc	Ggt1	Prss57		Nudt5	Ptrf		Zfp282
Ppp1r1b		Rgs11	Gigyf1	Pten		Nup133	Pvrl1
Ppt1		Rhbdf2	Gipr	Ptger3		Nup155	Pvrl2
Prss16		Rhoc	Gja1	Pygl		Nup85	R74862
Psmb8		Rin2	Glipr2	Qars		Nup93	Radil
Psmb9		Rnf125	Glis3	Rab31		Nynrin	Ralgds
Psme1		Rnf149	Gltscr1	Rassf4		Orc1	Rapgef3
Psme2		Rnh1	Gm1045	Rdh11		Orc6	Rbks
Ptpn13		Rorc	Gm11201	Rell1		Osgin2	Rbpms
Pxmp2		Rundc3a	Gm14005	Rer1		Pak1ip1	Rhob
Pydc3		S1pr1	Gm15800	Rgag4		Palb2	Rhot2
Pydc4		Sbno2	Gm16548	Rufy4		Paqr8	Rln3
Pyhin1		Scn1b	Gm16907	Sc4mol		Pax6	Rnd1
Rasgef1a		Scrt1	Gm19705	Scd1		Pfas	Rnf43
Rbm44		Selp	Gm20098	Scd2		Pgf	Rps6kc1
Rmdn3		Sema4f	Gm20139	Scly		Pkhd1l1	S100a4
Rnf213		Sema6b	Gm3264	Sdc3		Plagl2	Samsn1
Rtp4		Sema7a	Gm9199	Sema3f		Plod2	Serinc2
Samd9l		Serpinb1a	Gnb5	Serpinb6a		Pole	Sh3tc1
Samhd1		Serpinb5	Gngt2	Serpine2		Pole3	Slc14a1
Sdc3		Serpinf1	Gpr146	Slamf7		Polr3g	Slc22a5
Sema7a		Sgip1	Gpr183	Slc7a5		Ppat	Slc25a53
Serpina3f		Sgk1	Gpr68	Sntb2		Ppid	Slc35d1
Serpina3g		Sh3pxd2b	Gprc5a	Snx9		Ppp1r14c	Slc45a3
Serpinb6b		Siah3	Gramd1a	Sord		Ppp2r1b	Snord58b
Serpinb9		Sipa1l2	Grik5	Sp140		Prim1	Socs5
Serpine2		Skap2	Grina	Sptbn2		Prkci	Spns3
Setbp1		Slc35f5	Gsdmd	Ssr1		Prkrir	Spock2
Sfmbt2		Slc39a14	Gsn	Ssrp1		Prps1	Sptb
Sgk3		Slc44a5	Gstm1	St3gal4		Prr5l	Ssh1
Sh3bp2		Slc4a11	Gstp2	Stard4		Psme3	Sspo
Sidt1		Smim3	Gstt1	Ston2		Ptgfrn	St6galnac3
Slamf7		Smox	Gzma	Syngap1		Pus7	Stab2
Slfn1		Snx20	Gzme	Sytl3		Rad1	Stac3
Slfn5		Socs3	H2-Q10	Tagln2		Rad51ap1	Stra6
Slfn8		Sox5	Hapln4	Tap1		Rbbp8	Susd4
Sp140		Sox5os3	Hc	Tbkbp1		Rbmx2	Syne4
Spin2c		Spp1	Hdac5	Tbx21		Rdx	Taf15
St3gal5		Spred3	Hdac7	Tgtp1		Rexo4	Tagap
St5		Spsb1	Hic1	Tgtp2		Rhot1	Tmem8
St8sia1		St3gal1	Hlx	Themis		Rin2	Tmem88
St8sia4		St8sia1	Hmha1	Tifab		Rnaseh2b	Tnf
Stat1		Stat5a	Hopx	Tm6sf1		Rnmt	Tnfrsf11a
Stat2		Stom	Hpcal4	Tmem106a		Rora	Tns3
Stat4		Stx7	Hsd17b10	Tmem159		RP23-32L5.4	Tpcn1
Stk39		Tcp11l2	Id2	Tmem180		Scarna10	Traf2
Synpo		Tdrkh	Ier3	Tmem30a		Scn4b	Trbv12-1
Tagap		Tha1	Ier5l	Tmem71		Rorc	Trbv12-2
Tap1		Timp1	Ifi27	Tmod2		Serpine1	Trib1
Tap2		Tmem163	Ifitm1	Tmod3		Sgk1	Trim14
Tapbp		Tmigd3	Ifngr1	Tns1		Sh3pxd2b	Trpm1
Tapbpl		Tnfrsf23	Ift43	Tns4		Shmt1	Trpv4
Tbkbp1		Tnfrsf26	Igfbp4	Tpi1		Skp2	Tspan32
Tbx21		Tnfrsf8	Il10	Trim34a		Slc12a2	Ttc36
Tgfbr3		Tnip2	Il13ra1	Trim46		Slc19a2	Ttll10
Tgtp1		Tpbg	Il17f	Trim5		Slc25a13	Ttn
Tgtp2		Tpp1	Il17ra	Tspan3		Slc39a1	Tyk2
Tigd2		Trib2	Il1r1	Tuba1a		Slc39a14	Ube2l6
Tm6sf1		Trpm4	Il1r2	Tuba1b		Slc43a3	Uckl1
Tmcc3		Tspan13	Il21	Tuba1c		Slc44a1	Usp11
Tmem140		Ttc39c	Il22	Tubb5		Slc4a8	Vav2
Tmem35		Tubb6	Il23r	Ube2h		Slc7a6	Vill
Tmtc2		Txk	Il24	Uck2		Slc9a5	Vsig10
Tnf		Unc13a	Il3ra	Uck2		Slmo2	Vwa7
Tnfsf8		Usp35	Il4ra	Uhrf1bp1l		Smarcc1	Wdr66
Trim12a		Ust	Inhba	Ulbp1		Smim3	Whrn
Trim12c		Vcan	Insl3	Unc119b		Snhg5	Wls
Trim21		Vim	Ints1	Wdr78		Ssx2ip	Xkr6
Trim30a		Vwa5a	Iqsec2	Xcr1		St13	Zan
Trim30d		Ypel3	Irf2bpl	Xdh		Stk35	Zbtb46
Trim34a		Zbtb4	Itga3	Xkr5		Stx12	Zfp36
Trps1		Zcchc24	Itga7	Yipf4		Stxbp4	Zfp57
Uba7		Zeb1	Itpr3	Yipf4		Syn1	Zfp704
Ube2l6		Zeb2	Izumo4
Ulbp1		Zfp36	Jak3
Usp18		Zswim4	Kctd12
Vav3			Kif1a
Vcp-rs			Klc4
Xaf1			Klf13
Xdh			Klf7
Zbp1			Klhl17
Zfp281			Klhl6
Zfpm1			Kmt2b
			Kremen2
			Ksr1
			Lag3
			Lama5
			Lamc1
			Lamc2
			Lat2
			Ldlrad4
			Leng8
			Lgals3
			Lgals4
			Lgals6
			Lgr4
			Lilr4b
			Lilrb4a
			Lincred1
			Lmbr1l
			Lmna
			Lmtk3
			Lpxn
			Lrfn1
			Lrrc32
			Lrrk1
			Ltb4r1
			Maf
			Malat1
			Map1s
			Map3k14
			Map3k5
			Mapk11
			Mapk8ip3
			Mapkbp1
			Mapre3
			Marcks
			Mark4
			Mast3
			Mbd6
			Mcf2l
			Mctp2
			Med12l
			Med13l
			Metrnl
			Mex3a
			Mgll
			Mgrn1
			Micall2
			Midn
			Mir142
			Mir142b
			Mir147
			Mir155hg
			Mir22hg
			Mllt6
			Mnt
			Mon1a
			Moxd1
			Mpp2
			Mrc1
			Mroh1
			Ms4a6c
			Mt1
			Mt2
			Muc1
			Mxd1
			Mycn
			Mylk
			Myo10
			Naprt
			Nat8l
			Nbeal2
			Nck2
			Nckap5l
			Ncor2
			Ncs1
			Ndrg1
			Ndrg4
			Neat1
			Neb
			Neurl3
			Nfatc2
			Nfil3
			Nfkbiz
			Nkain1
			Nlgn2
			Nlrc3
			Notch1
			Nsmf
			Nxpe3
			Nyap1
			Ociad2
			Ovol2
			Padi2
			Pak6
			Palm3
			Pcnxl3
			Pde1b
			Pde4b
			Pdgfb
			Pdpn
			Pear1
			Pfkfb4
			Pglyrp2
			Pgs1
			Phf1
			Phospho1
			Piezo1
			Pigz
			Pik3r6
			Pim1
			Pisd-ps1
			Pisd-ps3
			Pitpnm1
			Piwil2
			Pkd1
			Pld3
			Plec
			Plekhg2
			Plekhg5
			Plekho2
			Pmp22
			Pold4
			Por
			Pou6f1
			Ppard
			Ppm1j
			Ppp1r3b
			Ppp1r9b
			Prdm1
			Prex1
			Prf1
			Prph
			Prrt2
			Prss30
			Pstpip1
			Ptpn13
			Ptpn14
			Ptpn23
			Ptpn5
			Ptpre
			Ptprj
			Ptprk
			Ptprn
			Ptprv
			Pxdc1
			Rab11fip4
			Ralgds
			Rapgef3
			Rara
			Rfx1
			Rgcc
			Rgl2
			Rgs11
			Rhbdf2
			Rhoc
			Rhoq
			Rin1
			Rnf125
			Rnf149
			Rnh1
			Rnpepl1
			Rora
			Rorc
			Rsrp1
			Rundc3a
			Runx2
			Runx3
			S100a6
			S1pr1
			Samd4b
			Sap25
			Sbno2
			Scn1b
			Scrt1
			Sdc3
			Selp
			Sema3f
			Sema4f
			Sema4g
			Sema6b
			Sema7a
			Serpinb1a
			Serpinb5
			Serpinb9b
			Serpinf1
			Setbp1
			Sgip1
			Sgk1
			Sgsm2
			Sh2b1
			Siah3
			Sipa1l1
			Sipa1l2
			Skap2
			Slc12a7
			Slc22a17
			Slc25a23
			Slc2a4rg-ps
			Slc39a14
			Slc44a5
			Slc4a11
			Slc9a2
			Smad7
			Smim3
			Smox
			Snhg20
			Snx32
			Soat2
			Socs3
			Sox5
			Sox5os3
			Specc1
			Spp1
			Spred3
			Spsb1
			Srgap3
			Ssh3
			St3gal1
			Stat5a
			Stk11ip
			Stk32c
			Stom
			Stoml1
			Susd3
			Sv2a
			Syngap1
			Sytl1
			Szt2
			Tcp11l2
			Tdrkh
			Tecpr1
			Tet2
			Tgfb3
			Tgm2
			Tha1
			Timp1
			Tle3
			Tmem163
			Tmigd3
			Tnfrsf23
			Tnfrsf25
			Tnfrsf26
			Tnfrsf8
			Tnfsf9
			Tnip2
			Tnni3
			Tpbg
			Tpp1
			Traf1
			Treml2
			Trib2
			Trim46
			Trpm4
			Tspan13
			Ttc39c
			Txk
			Ube2h
			Ubtd1
			Ulk1
			Unc13a
			Upp1
			Usp35
			Ust
			Vamp1
			Vamp2
			Vcan
			Vill
			Vim
			Vwa5a
			Wbp1l
			Wdr81
			Wdtc1
			Wnt10b
			Ypel3
			Ypel4
			Zbtb4
			Zc3h12a
			Zcchc24
			Zdhhc8
			Zfp36
			Zfp579
			Zfp865
			Zswim4
			Zswim8
			Zyx

## Sheet: Table_S4_geneSet_usage
geneSet	usage
geneSet 1: STAT1_CD4_IL27_DEGpos	Fig. 2F
geneSet 2: STAT3_CD4_IL27_DEGpos	Fig. 2F
geneSet 3: STAT3_Y640F_CD4_IL27_DEGpos	Fig. 2G
geneSet 4: STAT3_N647I_CD4_IL27_DEGpos	Fig. 2G
geneSet 5: mCD4_Th1_Teichmann	Fig. 3A
geneSet 6: mCD4_Th2_Teichmann	Fig. 3A
geneSet 7: mCD4_Th17_Teichmann	Fig. 3A
geneSet 8: mCD4_nTreg_Teichmann	Fig. 3A
geneSet 9: mCD4_Tfh_CXCR5+_pos_Dong	Fig. 3A
geneSet 10: hCD4_Tr1_pos_Roncarolo_mouse	Fig. 3A

## Sheet: Table_S5_RNAseq_edgeR_pairwise
SYMBOL.5	S3KO_CD4_Y640F-S3KO_CD4_STAT3.203.logFC	logCPM.5	F.5	unadj_PValue.5	adj_PValue.5	SYMBOL.3	S3KO_CD4_N647I-S3KO_CD4_STAT3.203.logFC	logCPM.3	F.3	unadj_PValue.3	adj_PValue.3	SYMBOL.2	S3KO_CD4_N647D-S3KO_CD4_STAT3.203.logFC	logCPM.2	F.2	unadj_PValue.2	adj_PValue.2	SYMBOL.5	S3KO_CD8_Y640F-S3KO_CD8_STAT3.203.logFC	logCPM.5	F.5	unadj_PValue.5	adj_PValue.5	SYMBOL.3	S3KO_CD8_N647I-S3KO_CD8_STAT3.203.logFC	logCPM.3	F.3	unadj_PValue.3	adj_PValue.3	SYMBOL.2	S3KO_CD8_N647D-S3KO_CD8_STAT3.203.logFC	logCPM.2	F.2	unadj_PValue.2	adj_PValue.2
0610007P14Rik	-0.116717	6.21821	0.570545	0.466059	0.695211	0610007P14Rik	0.0736921	6.21821	0.227212	0.643016	0.78503	0610007P14Rik	0.0451238	6.21821	0.0849802	0.776134	1	0610007P14Rik	-0.115538	6.42843	0.42314	0.524985	0.786212	0610007P14Rik	-0.0530468	6.42843	0.0894025	0.768945	0.98081	0610007P14Rik	-0.167777	6.42843	0.888897	0.36037	1
0610009B22Rik	0.0188644	3.42631	0.00691614	0.93523	0.972075	0610009B22Rik	0.531827	3.42631	5.52577	0.0386486	0.154539	0610009B22Rik	-0.141325	3.42631	0.372359	0.554237	1	0610009B22Rik	-0.135767	3.57559	0.107802	0.747094	0.903825	0610009B22Rik	0.164121	3.57559	0.160338	0.69436	0.971121	0610009B22Rik	-0.0419479	3.57559	0.010305	0.920456	1
0610009O20Rik	-0.164445	5.32807	1.10102	0.316761	0.568191	0610009O20Rik	-0.182745	5.32807	1.35226	0.269722	0.463822	0610009O20Rik	-0.00634722	5.32807	0.00163078	0.968518	1	0610009L18Rik	0.997878	1.14041	5.01956	0.0402953	0.24572	0610009L18Rik	0.914462	1.14041	4.06947	0.0615493	0.526703	0610009L18Rik	-0.0332876	1.14041	0.0045589	0.947042	1
0610010F05Rik	-0.141619	4.22146	0.346632	0.568032	0.768904	0610010F05Rik	-0.318283	4.22146	1.72223	0.216382	0.405065	0610010F05Rik	-0.237675	4.22146	0.954905	0.349674	1	0610009O20Rik	-0.00365379	5.44056	0.000544576	0.981683	0.994311	0610009O20Rik	-0.0193623	5.44056	0.0152413	0.903347	0.9942	0610009O20Rik	0.082145	5.44056	0.276226	0.60669	1
0610010K14Rik	-0.224342	5.97816	0.816511	0.385746	0.627514	0610010K14Rik	0.215716	5.97816	0.755821	0.403386	0.592715	0610010K14Rik	0.142572	5.97816	0.329296	0.577728	1	0610010B08Rik	1.49795	0.499496	1.15605	0.298893	0.616612	0610010B08Rik	2.5621	0.499496	4.12139	0.0600426	0.520803	0610010B08Rik	0.458579	0.499496	0.0818089	0.778684	1
0610011F06Rik	-0.0405406	4.75888	0.0345253	0.856008	0.935964	0610011F06Rik	0.264431	4.75888	1.46582	0.251617	0.443973	0610011F06Rik	0.00796832	4.75888	0.00131583	0.97172	1	0610010F05Rik	-0.0717953	4.63462	0.0607436	0.808588	0.929607	0610010F05Rik	0.0972605	4.63462	0.112318	0.742053	0.977821	0610010F05Rik	0.0338519	4.63462	0.0135701	0.908773	1
0610012G03Rik	0.934732	5.82818	13.0409	0.00415121	0.0540627	0610012G03Rik	1.00698	5.82818	15.0674	0.00260162	0.0442677	0610012G03Rik	0.137667	5.82818	0.282274	0.605877	1	0610010K14Rik	-0.539321	6.05695	5.39456	0.0343103	0.226444	0610010K14Rik	-0.371118	6.05695	2.5804	0.128552	0.680072	0610010K14Rik	-0.110633	6.05695	0.233177	0.635988	1
0610030E20Rik	-0.0375322	5.04033	0.0286592	0.868671	0.939831	0610030E20Rik	-0.417955	5.04033	3.49521	0.0886417	0.240993	0610030E20Rik	0.100146	5.04033	0.202542	0.6615	1	0610011F06Rik	-0.176658	4.78596	0.444144	0.515015	0.778219	0610011F06Rik	-0.12843	4.78596	0.234629	0.634946	0.964654	0610011F06Rik	-0.0930403	4.78596	0.123643	0.729893	1
0610037L13Rik	0.0682962	4.786	0.122528	0.732982	0.868106	0610037L13Rik	0.528141	4.786	7.31707	0.0206302	0.111964	0610037L13Rik	0.17506	4.786	0.796173	0.391522	1	0610012G03Rik	0.291317	5.98912	2.50019	0.134201	0.429838	0610012G03Rik	0.232084	5.98912	1.58064	0.227448	0.808567	0610012G03Rik	-0.318418	5.98912	2.88697	0.109456	1
0610038B21Rik	-0.275503	1.5497	0.501601	0.493683	0.716548	0610038B21Rik	-1.23757	1.5497	8.37929	0.0147254	0.097299	0610038B21Rik	0.0226686	1.5497	0.00327862	0.955376	1	0610030E20Rik	0.0562927	4.44056	0.0287493	0.867572	0.950311	0610030E20Rik	-0.219339	4.44056	0.425817	0.523696	0.945213	0610030E20Rik	-0.253387	4.44056	0.568488	0.462263	1
0610039K10Rik	-0.0753732	5.49314	0.0805314	0.781899	0.894937	0610039K10Rik	-0.434935	5.49314	2.6442	0.132477	0.307118	0610039K10Rik	0.107284	5.49314	0.162293	0.694847	1	0610037L13Rik	-0.27641	5.21588	0.512877	0.484642	0.759206	0610037L13Rik	-0.00392231	5.21588	0.000104783	0.991964	0.999769	0610037L13Rik	-0.0620468	5.21588	0.0261527	0.873636	1
0610040F04Rik	0.17222	6.3	0.264185	0.617524	0.79967	0610040F04Rik	-0.306315	6.3	0.829089	0.38224	0.574219	0610040F04Rik	0.0608388	6.3	0.032803	0.859602	1	0610038B21Rik	0.175378	1.11661	0.089278	0.769113	0.91339	0610038B21Rik	0.475634	1.11661	0.675661	0.423696	0.910559	0610038B21Rik	0.133434	1.11661	0.0511032	0.824143	1
1110001J03Rik	0.0251965	4.266	0.0066754	0.936364	0.97248	1110001J03Rik	0.60994	4.266	3.92285	0.0734438	0.216503	1110001J03Rik	0.134063	4.266	0.186374	0.674371	1	0610039H22Rik	-0.0645449	0.408739	0.0146297	0.905315	0.966535	0610039H22Rik	0.382395	0.408739	0.554997	0.467667	0.927249	0610039H22Rik	-0.326716	0.408739	0.346118	0.564975	1
1110002L01Rik	0.324235	4.35063	2.31602	0.156529	0.392765	1110002L01Rik	0.038799	4.35063	0.0326812	0.85986	0.923324	1110002L01Rik	-0.0662799	4.35063	0.0942762	0.764599	1	0610039K10Rik	0.31415	4.80244	0.396215	0.538301	0.792631	0610039K10Rik	-0.0431348	4.80244	0.00728722	0.933074	0.996745	0610039K10Rik	-0.250815	4.80244	0.243768	0.628483	1
1110004E09Rik	-0.316098	5.18653	2.20989	0.165484	0.404647	1110004E09Rik	0.0453867	5.18653	0.0456628	0.834736	0.908913	1110004E09Rik	0.162026	5.18653	0.580516	0.462286	1	0610040B10Rik	0.289615	-0.334983	0.137406	0.716025	0.88758	0610040B10Rik	0.246075	-0.334983	0.0945018	0.762732	0.98052	0610040B10Rik	0.176749	-0.334983	0.0485867	0.828495	1
1110004F10Rik	-0.06873	6.90033	0.187776	0.673229	0.832489	1110004F10Rik	0.233599	6.90033	2.16689	0.1693	0.353001	1110004F10Rik	0.0520148	6.90033	0.107273	0.749478	1	0610040F04Rik	0.07493	5.59832	0.0130306	0.910596	0.967327	0610040F04Rik	-0.14177	5.59832	0.0459643	0.833061	0.989328	0610040F04Rik	-0.624896	5.59832	0.864728	0.366803	1
1110007C09Rik	0.475074	4.47692	4.42711	0.0594205	0.227549	1110007C09Rik	0.621864	4.47692	7.53819	0.019193	0.109313	1110007C09Rik	-0.269566	4.47692	1.37206	0.26644	1	1110001J03Rik	-0.268075	4.68494	0.687886	0.419588	0.71534	1110001J03Rik	-0.159832	4.68494	0.245562	0.627232	0.963382	1110001J03Rik	-0.266572	4.68494	0.678269	0.422787	1
1110008F13Rik	-0.0596236	7.15908	0.0650061	0.803501	0.907797	1110008F13Rik	0.292633	7.15908	1.56369	0.237316	0.429035	1110008F13Rik	0.00220041	7.15908	8.83146e-05	0.992672	1	1110002L01Rik	0.3492	4.2222	1.94912	0.182534	0.498408	1110002L01Rik	0.0927422	4.2222	0.134607	0.718708	0.975727	1110002L01Rik	0.0445705	4.2222	0.0311102	0.862299	1
1110008L16Rik	-0.160739	4.00022	0.865834	0.372271	0.616891	1110008L16Rik	-0.145797	4.00022	0.704623	0.419274	0.607349	1110008L16Rik	0.038442	4.00022	0.0489255	0.829035	1	1110004E09Rik	-0.70156	5.96504	4.0988	0.0606614	0.300309	1110004E09Rik	-0.318273	5.96504	0.865673	0.366549	0.898683	1110004E09Rik	0.0142327	5.96504	0.00176638	0.967018	1
1110008P14Rik	0.279218	4.27433	1.04521	0.328778	0.578825	1110008P14Rik	0.811967	4.27433	8.81824	0.0128794	0.0910475	1110008P14Rik	0.268561	4.27433	0.948929	0.351125	1	1110004F10Rik	-0.249458	6.99018	0.823052	0.378302	0.684869	1110004F10Rik	-0.107898	6.99018	0.155095	0.699126	0.972237	1110004F10Rik	-0.0482393	6.99018	0.031106	0.862308	1
1110012L19Rik	0.341495	3.5238	1.6542	0.225051	0.477616	1110012L19Rik	0.978158	3.5238	13.6326	0.00360669	0.0513789	1110012L19Rik	0.122767	3.5238	0.204839	0.659723	1	1110006O24Rik	1.13533	-0.131774	7.87609	0.0132202	0.137273	1110006O24Rik	0.66611	-0.131774	2.32144	0.148268	0.722677	1110006O24Rik	0.704315	-0.131774	2.6903	0.121621	1
1110032A03Rik	0.0947385	1.89042	0.0868565	0.773755	0.890149	1110032A03Rik	0.604177	1.89042	3.59327	0.0848529	0.234755	1110032A03Rik	-0.330754	1.89042	0.93479	0.354606	1	1110007C09Rik	0.628645	4.08117	2.45663	0.137398	0.434228	1110007C09Rik	0.39372	4.08117	0.94667	0.345643	0.885971	1110007C09Rik	-0.50023	4.08117	1.42715	0.250353	1
1110032F04Rik	-0.367961	4.42266	3.9519	0.0725322	0.254696	1110032F04Rik	-0.325424	4.42266	3.06878	0.10787	0.271039	1110032F04Rik	-0.20378	4.42266	1.20084	0.296787	1	1110008F13Rik	-0.255988	7.44354	0.391124	0.54089	0.793012	1110008F13Rik	-0.132276	7.44354	0.105102	0.750163	0.978698	1110008F13Rik	-0.121511	7.44354	0.0887527	0.76976	1
1110034G24Rik	-0.153086	2.02885	0.131038	0.724285	0.862571	1110034G24Rik	0.178734	2.02885	0.179347	0.680178	0.811797	1110034G24Rik	0.0646503	2.02885	0.0226456	0.883133	1	1110008L16Rik	-0.450978	4.31174	5.20516	0.0371702	0.235263	1110008L16Rik	-0.383628	4.31174	3.76813	0.0708152	0.548574	1110008L16Rik	-0.0049456	4.31174	0.000646209	0.980047	1
1110037F02Rik	-0.0501247	6.70016	0.0688409	0.797927	0.904	1110037F02Rik	-0.279399	6.70016	2.12817	0.172834	0.357065	1110037F02Rik	-0.0287957	6.70016	0.0226441	0.883136	1	1110008P14Rik	0.229991	4.4842	0.65895	0.429332	0.721517	1110008P14Rik	0.248322	4.4842	0.766141	0.394895	0.906247	1110008P14Rik	0.128768	4.4842	0.204841	0.657169	1
1110038B12Rik	-0.273164	5.97294	0.882738	0.367817	0.612944	1110038B12Rik	0.286067	5.97294	0.970349	0.345964	0.540593	1110038B12Rik	0.262447	5.97294	0.814665	0.386265	1	1110012L19Rik	0.0471598	3.74115	0.00769431	0.931235	0.974298	1110012L19Rik	0.193167	3.74115	0.129653	0.723695	0.975777	1110012L19Rik	-0.0432834	3.74115	0.00637925	0.937372	1
1110038F14Rik	-0.145996	4.83501	0.334956	0.574525	0.772007	1110038F14Rik	0.311669	4.83501	1.52898	0.24226	0.433848	1110038F14Rik	-0.0207963	4.83501	0.00673218	0.936095	1	1110019D14Rik	0.524965	-0.526614	0.784746	0.389415	0.693272	1110019D14Rik	1.25628	-0.526614	5.22127	0.0369892	0.431918	1110019D14Rik	0.448398	-0.526614	0.550965	0.469175	1
1110051M20Rik	0.687948	2.86977	5.27033	0.0425679	0.189519	1110051M20Rik	0.500457	2.86977	2.70938	0.128277	0.301179	1110051M20Rik	0.315723	2.86977	1.04616	0.328572	1	1110032A03Rik	0.362019	1.66623	0.602782	0.449324	0.734153	1110032A03Rik	0.495714	1.66623	1.12882	0.304468	0.856184	1110032A03Rik	0.0470503	1.66623	0.00951406	0.923561	1
1110059E24Rik	0.485971	4.68881	8.40444	0.0146021	0.105595	1110059E24Rik	0.616774	4.68881	13.4603	0.00375563	0.0523604	1110059E24Rik	-0.0658354	4.68881	0.150447	0.70558	1	1110032F04Rik	0.105069	4.30449	0.0815748	0.77899	0.917622	1110032F04Rik	0.322401	4.30449	0.7752	0.392181	0.906247	1110032F04Rik	0.0793417	4.30449	0.0463706	0.832337	1
1110059G10Rik	-0.0976872	3.59566	0.148236	0.707637	0.853991	1110059G10Rik	0.299977	3.59566	1.40148	0.261664	0.455015	1110059G10Rik	0.202812	3.59566	0.630599	0.44409	1	1110034G24Rik	-0.0916784	1.99712	0.0307354	0.863124	0.948749	1110034G24Rik	-0.0781165	1.99712	0.0219361	0.884186	0.991868	1110034G24Rik	0.35055	1.99712	0.469235	0.503553	1
1110065P20Rik	0.0921174	4.43782	0.0972643	0.761025	0.883084	1110065P20Rik	0.472682	4.43782	2.55752	0.138345	0.315873	1110065P20Rik	0.198818	4.43782	0.447186	0.517593	1	1110037F02Rik	0.0826807	6.53932	0.0781274	0.78358	0.918436	1110037F02Rik	-0.0893154	6.53932	0.0902608	0.767874	0.98076	1110037F02Rik	-0.174351	6.53932	0.342596	0.566835	1
1190002F15Rik	0.598217	4.71147	5.3473	0.0413352	0.185831	1190002F15Rik	0.94385	4.71147	13.2105	0.00398561	0.0537984	1190002F15Rik	-0.185634	4.71147	0.498063	0.495167	1	1110038B12Rik	-0.78843	6.58662	3.46749	0.0818279	0.342217	1110038B12Rik	-0.410821	6.58662	0.966352	0.340823	0.882608	1110038B12Rik	0.145056	6.58662	0.124282	0.729226	1
1190002N15Rik	-0.0612268	4.98418	0.0102368	0.921248	0.965433	1190002N15Rik	-0.284916	4.98418	0.218925	0.64908	0.789376	1190002N15Rik	-0.18247	4.98418	0.0897017	0.770193	1	1110038F14Rik	-0.24576	4.94542	0.387745	0.542622	0.794519	1110038F14Rik	-0.134765	4.94542	0.117115	0.736822	0.97748	1110038F14Rik	0.283022	4.94542	0.529644	0.477704	1
1190007I07Rik	-0.36689	3.8744	1.26996	0.283984	0.537877	1190007I07Rik	0.173676	3.8744	0.287244	0.602762	0.755828	1190007I07Rik	0.248894	3.8744	0.585876	0.46028	1	1110046J04Rik	0.951298	-0.187264	4.62118	0.0482243	0.267289	1110046J04Rik	0.767967	-0.187264	2.78345	0.115883	0.653132	1110046J04Rik	-0.415514	-0.187264	0.60985	0.44694	1
1200014J11Rik	-0.0139565	6.02781	0.0100953	0.921792	0.965673	1200014J11Rik	0.00755682	6.02781	0.00295076	0.957663	0.978152	1200014J11Rik	-0.0206304	6.02781	0.0219329	0.884971	1	1110051M20Rik	0.273628	2.93933	1.36284	0.260852	0.584952	1110051M20Rik	-0.00957558	2.93933	0.00160757	0.968534	0.998251	1110051M20Rik	-0.190582	2.93933	0.62801	0.440157	1
1300002E11Rik	0.764261	3.04129	6.39929	0.028174	0.150079	1300002E11Rik	0.653174	3.04129	4.58018	0.05583	0.187826	1300002E11Rik	-0.0199848	3.04129	0.00403752	0.950486	1	1110059E24Rik	0.144277	4.88783	0.126336	0.727096	0.892539	1110059E24Rik	0.22079	4.88783	0.296255	0.594054	0.957975	1110059E24Rik	-0.128028	4.88783	0.097513	0.759034	1
1500004A13Rik	-1.10072	3.07984	10.0361	0.0090528	0.0817775	1500004A13Rik	-0.506326	3.07984	2.17626	0.168462	0.352087	1500004A13Rik	-0.814554	3.07984	5.42157	0.0401919	1	1110059G10Rik	-0.325563	3.676	0.613877	0.445247	0.731535	1110059G10Rik	-0.130846	3.676	0.100163	0.755895	0.979759	1110059G10Rik	-0.084999	3.676	0.0424907	0.839395	1
1500009L16Rik	-1.72599	2.50225	13.0043	0.00418974	0.0540627	1500009L16Rik	-1.05758	2.50225	5.10171	0.0454205	0.169509	1500009L16Rik	-0.0485531	2.50225	0.0116376	0.916054	1	1110065P20Rik	-0.257454	4.67793	0.395797	0.538513	0.792631	1110065P20Rik	-0.0265871	4.67793	0.00427371	0.94872	0.998251	1110065P20Rik	0.0156679	4.67793	0.00148964	0.96971	1
1500011B03Rik	0.300902	3.60418	1.40513	0.261079	0.514968	1500011B03Rik	0.393162	3.60418	2.37583	0.151756	0.332717	1500011B03Rik	0.153109	3.60418	0.352339	0.564913	1	1190002F15Rik	0.877567	4.73596	5.36834	0.034691	0.227626	1190002F15Rik	0.645787	4.73596	2.87514	0.110127	0.640252	1190002F15Rik	-0.377583	4.73596	0.921298	0.352001	1
1500011K16Rik	0.22903	4.33906	0.450679	0.515994	0.730567	1500011K16Rik	0.573032	4.33906	2.81107	0.122041	0.292381	1500011K16Rik	0.215126	4.33906	0.390538	0.544883	1	1190002N15Rik	0.0639198	5.38166	0.0247589	0.877019	0.954224	1190002N15Rik	0.115953	5.38166	0.0815195	0.779063	0.983518	1190002N15Rik	-0.13542	5.38166	0.109781	0.744871	1
1500012F01Rik	-0.133423	7.1289	0.13318	0.722142	0.861415	1500012F01Rik	0.735275	7.1289	4.01409	0.070627	0.21243	1500012F01Rik	-0.0919794	7.1289	0.0631165	0.806312	1	1190005I06Rik	-1.12038	-0.162265	3.5826	0.0777456	0.333914	1190005I06Rik	-0.477201	-0.162265	0.740117	0.403096	0.907592	1190005I06Rik	-0.305685	-0.162265	0.325898	0.576495	1
1500015A07Rik	0.274552	2.57463	0.994697	0.340238	0.589014	1500015A07Rik	0.581295	2.57463	4.44519	0.0589871	0.192915	1500015A07Rik	0.529031	2.57463	3.6013	0.0845412	1	1190007I07Rik	-0.54889	4.25806	2.32792	0.147397	0.4489	1190007I07Rik	-0.272338	4.25806	0.583631	0.456469	0.922131	1190007I07Rik	0.0577587	4.25806	0.0269276	0.871795	1
1600002H07Rik	-0.015933	3.7889	0.00710245	0.934366	0.971635	1600002H07Rik	-0.121555	3.7889	0.405841	0.537245	0.705856	1600002H07Rik	-0.0279724	3.7889	0.0213836	0.886409	1	1200014J11Rik	0.0258324	6.00006	0.0304381	0.863779	0.949301	1200014J11Rik	0.00336675	6.00006	0.000515605	0.982176	0.998251	1200014J11Rik	-0.0703961	6.00006	0.224703	0.642147	1
1600002K03Rik	-0.114581	3.99758	0.0984925	0.759574	0.882767	1600002K03Rik	0.528457	3.99758	2.11212	0.174328	0.358995	1600002K03Rik	5.53884e-05	3.99758	2.32738e-08	0.999881	1	1300002E11Rik	0.373644	3.07955	1.92551	0.185056	0.502423	1300002E11Rik	0.448111	3.07955	2.76184	0.116809	0.654553	1300002E11Rik	-0.0404962	3.07955	0.0216196	0.885016	1
1600012H06Rik	0.452195	4.86694	3.91573	0.0736687	0.256607	1600012H06Rik	0.592482	4.86694	6.68411	0.025521	0.124533	1600012H06Rik	0.0958183	4.86694	0.172735	0.685761	1	1500004A13Rik	-0.0534271	2.90209	0.0409018	0.842383	0.942124	1500004A13Rik	0.622451	2.90209	5.8651	0.0282482	0.389856	1500004A13Rik	0.490934	2.90209	3.63492	0.0754678	1
1600014C10Rik	0.135386	5.5376	0.25209	0.625599	0.804843	1600014C10Rik	0.301345	5.5376	1.24453	0.288603	0.482236	1600014C10Rik	0.228828	5.5376	0.71455	0.416116	1	1500009L16Rik	-0.495915	3.64335	1.34492	0.26388	0.587349	1500009L16Rik	-0.461031	3.64335	1.15683	0.298731	0.851015	1500009L16Rik	-0.190855	3.64335	0.204583	0.65737	1
1600020E01Rik	0.712519	2.44737	8.4251	0.0145141	0.105373	1600020E01Rik	0.761809	2.44737	9.46723	0.0106444	0.0843333	1600020E01Rik	-0.413303	2.44737	2.43324	0.147354	1	1500011B03Rik	-0.256826	3.3211	1.24189	0.282243	0.604334	1500011B03Rik	-0.0305699	3.3211	0.017815	0.895553	0.99312	1500011B03Rik	0.237898	3.3211	1.10684	0.309042	1
1700001G11Rik	0.351199	2.45841	0.96398	0.347493	0.595611	1700001G11Rik	-0.206342	2.45841	0.308211	0.59	0.745733	1700001G11Rik	0.223879	2.45841	0.370498	0.555215	1	1500011K16Rik	-0.455261	4.88928	1.74438	0.205925	0.526078	1500011K16Rik	-0.261107	4.88928	0.580206	0.457768	0.922593	1500011K16Rik	-0.333203	4.88928	0.940641	0.347138	1
1700001L05Rik	1.40894	2.00424	4.61903	0.0549784	0.217814	1700001L05Rik	0.64243	2.00424	0.882496	0.367898	0.560447	1700001L05Rik	0.425066	2.00424	0.367429	0.556838	1	1500012F01Rik	-0.703809	7.53696	1.2471	0.281271	0.603612	1500012F01Rik	-0.289203	7.53696	0.216312	0.64839	0.964949	1500012F01Rik	0.0993505	7.53696	0.0260479	0.873887	1
1700007J10Rik	-0.260963	2.88273	0.406292	0.537024	0.746258	1700007J10Rik	-0.918818	2.88273	4.64167	0.0544607	0.1851	1700007J10Rik	-0.18335	2.88273	0.194521	0.667806	1	1500015A07Rik	0.0590636	2.77597	0.050649	0.824905	0.93748	1500015A07Rik	-0.0511509	2.77597	0.0370307	0.849924	0.991669	1500015A07Rik	0.0893916	2.77597	0.115663	0.738394	1
1700008J07Rik	0.11619	2.57469	0.0753638	0.788818	0.899038	1700008J07Rik	-0.340875	2.57469	0.609965	0.451441	0.634671	1700008J07Rik	-0.327619	2.57469	0.554683	0.472174	1	1500017E21Rik	-1.35376	0.12712	8.03767	0.0124565	0.134829	1500017E21Rik	-1.05572	0.12712	5.06003	0.0397899	0.441225	1500017E21Rik	0.461677	0.12712	1.42876	0.250366	1
1700010I14Rik	0.307416	2.22269	1.2997	0.278719	0.532467	1700010I14Rik	0.0326061	2.22269	0.0139372	0.908173	0.952063	1700010I14Rik	-0.35712	2.22269	1.55541	0.238491	1	1600002H07Rik	-0.180884	3.80758	1.16712	0.296666	0.614762	1600002H07Rik	0.071077	3.80758	0.182756	0.674948	0.967318	1600002H07Rik	0.0398919	3.80758	0.0576406	0.813439	1
1700017B05Rik	-0.571577	5.63336	1.39493	0.262715	0.517095	1700017B05Rik	-0.486587	5.63336	1.00877	0.336985	0.531199	1700017B05Rik	-0.182896	5.63336	0.143321	0.712275	1	1600002K03Rik	-0.448981	4.51363	0.658135	0.429612	0.721619	1600002K03Rik	-0.119168	4.51363	0.0473514	0.830602	0.989328	1600002K03Rik	-0.0141354	4.51363	0.000671022	0.979667	1
1700018L02Rik	0.335122	3.44232	1.13242	0.310278	0.562365	1700018L02Rik	-0.00377962	3.44232	0.000141905	0.990711	0.995398	1700018L02Rik	-0.00863405	3.44232	0.000723426	0.979029	1	1600012H06Rik	0.172427	4.99046	0.395544	0.538641	0.792631	1600012H06Rik	0.121029	4.99046	0.193765	0.665932	0.965896	1600012H06Rik	-0.0887687	4.99046	0.102959	0.752632	1
1700019D03Rik	-0.00316644	1.4679	4.31857e-05	0.994876	0.996926	1700019D03Rik	-0.450017	1.4679	0.652983	0.436359	0.622774	1700019D03Rik	0.212819	1.4679	0.156482	0.700062	1	1600014C10Rik	0.975732	4.80937	6.9722	0.0182654	0.161889	1600014C10Rik	0.578615	4.80937	2.41184	0.14078	0.704096	1600014C10Rik	-0.0905234	4.80937	0.0568765	0.814655	1
1700019G17Rik	0.751354	2.65989	6.3128	0.0290453	0.152597	1700019G17Rik	0.434427	2.65989	2.03192	0.182048	0.367092	1700019G17Rik	-0.0743743	2.65989	0.0555263	0.818084	1	1600020E01Rik	0.722683	2.02369	3.20797	0.0930191	0.364822	1600020E01Rik	0.824375	2.02369	4.15939	0.059007	0.515419	1600020E01Rik	0.418275	2.02369	1.01745	0.328764	1
1700020I14Rik	-0.127824	5.63232	0.565906	0.467832	0.696625	1700020I14Rik	-0.0401026	5.63232	0.055547	0.81805	0.898282	1700020I14Rik	-0.0705073	5.63232	0.171017	0.687233	1	1700001G11Rik	0.451639	2.50625	1.403	0.254233	0.579419	1700001G11Rik	0.151849	2.50625	0.151005	0.702912	0.972708	1700001G11Rik	0.00305398	2.50625	6.00408e-05	0.993917	1
1700021F05Rik	-0.0660778	3.51536	0.0473675	0.831732	0.924165	1700021F05Rik	0.199337	3.51536	0.429126	0.526009	0.696628	1700021F05Rik	0.093939	3.51536	0.0937332	0.765255	1	1700001L05Rik	0.651727	2.45266	1.42455	0.250771	0.576172	1700001L05Rik	0.275237	2.45266	0.241432	0.630123	0.964456	1700001L05Rik	-0.284662	2.45266	0.24373	0.628512	1
1700021K19Rik	0.174629	5.03085	0.485218	0.50066	0.720982	1700021K19Rik	-0.308661	5.03085	1.49072	0.24787	0.439684	1700021K19Rik	0.0713349	5.03085	0.0800077	0.782589	1	1700001O22Rik	0.31746	0.600214	0.209772	0.653408	0.855936	1700001O22Rik	-0.0887003	0.600214	0.0144937	0.905747	0.994826	1700001O22Rik	-1.06218	0.600214	1.66808	0.215761	1
1700025G04Rik	-0.101593	5.0728	0.305363	0.591696	0.78256	1700025G04Rik	0.139613	5.0728	0.575821	0.464056	0.645065	1700025G04Rik	-0.261136	5.0728	1.98546	0.186714	1	1700007J10Rik	0.442628	2.24743	0.552603	0.468481	0.747208	1700007J10Rik	0.0260061	2.24743	0.0017737	0.96695	0.998251	1700007J10Rik	-0.323126	2.24743	0.266684	0.612923	1
1700028E10Rik	2.86722	1.59737	36.7509	8.50576e-05	0.00579021	1700028E10Rik	2.90283	1.59737	37.0475	8.2169e-05	0.007931	1700028E10Rik	0.387955	1.59737	0.427123	0.526958	1	1700007K13Rik	0.372249	-1.03346	0.0394636	0.844884	0.942515	1700007K13Rik	0.80282	-1.03346	0.198685	0.661396	0.965388	1700007K13Rik	2.26686	-1.03346	2.42794	0.137568	1
1700028K03Rik	-0.391147	2.21285	1.32955	0.273564	0.527331	1700028K03Rik	0.181516	2.21285	0.293015	0.599192	0.75295	1700028K03Rik	0.091515	2.21285	0.0724303	0.792861	1	1700007L15Rik	0.357249	1.1259	0.746366	0.400961	0.700844	1700007L15Rik	0.513721	1.1259	1.54867	0.232045	0.812143	1700007L15Rik	-0.175902	1.1259	0.16198	0.692903	1
1700030A11Rik	2.45728	1.53671	12.4505	0.0048431	0.0582883	1700030A11Rik	1.55582	1.53671	4.43367	0.0594251	0.19343	1700030A11Rik	-1.39497	1.53671	1.81704	0.205202	1	1700008J07Rik	-0.0772438	2.00343	0.0262127	0.873494	0.953314	1700008J07Rik	-0.157343	2.00343	0.105348	0.749886	0.978698	1700008J07Rik	0.0186835	2.00343	0.00155756	0.969028	1
1700030K09Rik	-0.0630099	3.421	0.105246	0.751767	0.879413	1700030K09Rik	-0.0413226	3.421	0.0446062	0.836629	0.91005	1700030K09Rik	0.155878	3.421	0.633397	0.443109	1	1700010I14Rik	0.55361	2.02111	2.80335	0.114318	0.402383	1700010I14Rik	0.449964	2.02111	1.7971	0.19957	0.788937	1700010I14Rik	0.199214	2.02111	0.342385	0.566959	1
1700034H15Rik	-0.133601	1.34732	0.0568168	0.816029	0.914841	1700034H15Rik	-0.177232	1.34732	0.0948909	0.763865	0.863991	1700034H15Rik	-0.411562	1.34732	0.471586	0.506629	1	1700012B09Rik	4.77368	1.12259	39.0462	9.8657e-06	0.00200888	1700012B09Rik	4.82166	1.12259	39.6662	8.98119e-06	0.0050707	1700012B09Rik	-0.0255278	1.12259	0.000351303	0.98527	1
1700034P13Rik	0.0181805	4.04653	0.00125354	0.972397	0.988426	1700034P13Rik	-0.940124	4.04653	3.13495	0.104568	0.265343	1700034P13Rik	0.209023	4.04653	0.16372	0.693585	1	1700012D01Rik	0.666228	-0.181911	2.9668	0.105473	0.388219	1700012D01Rik	0.567354	-0.181911	2.02452	0.175178	0.757885	1700012D01Rik	-0.126984	-0.181911	0.087505	0.771416	1
1700037C18Rik	0.482704	2.17389	1.83096	0.20344	0.453514	1700037C18Rik	0.942768	2.17389	7.0579	0.0224923	0.116926	1700037C18Rik	0.375066	2.17389	1.03403	0.331276	1	1700017B05Rik	0.100519	6.43977	0.105897	0.749255	0.904583	1700017B05Rik	0.136054	6.43977	0.194106	0.665658	0.965896	1700017B05Rik	0.104711	6.43977	0.11493	0.73919	1
1700037H04Rik	0.192957	4.98949	0.624776	0.446143	0.678816	1700037H04Rik	0.402186	4.98949	2.7035	0.128644	0.301653	1700037H04Rik	0.335307	4.98949	1.8699	0.199034	1	1700018L02Rik	0.517348	2.65004	1.51679	0.236635	0.561534	1700018L02Rik	0.304345	2.65004	0.507608	0.486862	0.933585	1700018L02Rik	-0.0278727	2.65004	0.0041445	0.9495	1
1700047I17Rik2	-1.01806	2.09651	0.95195	0.350412	0.597783	1700047I17Rik2	1.04239	2.09651	1.24512	0.288519	0.482236	1700047I17Rik2	-0.350411	2.09651	0.115024	0.74095	1	1700019G17Rik	1.43876	2.39962	34.3071	2.87107e-05	0.00379378	1700019G17Rik	0.812843	2.39962	10.2278	0.00584388	0.174069	1700019G17Rik	0.36689	2.39962	1.98572	0.178723	1
1700048O20Rik	-0.0626209	1.65235	0.0279481	0.870296	0.940518	1700048O20Rik	0.41421	1.65235	1.23677	0.29005	0.483549	1700048O20Rik	0.133505	1.65235	0.120675	0.734927	1	1700019L03Rik	-0.0814506	1.05442	0.0428761	0.838687	0.940901	1700019L03Rik	0.190866	1.05442	0.24207	0.629693	0.96444	1700019L03Rik	0.120352	1.05442	0.095736	0.761178	1
1700052K11Rik	0.474415	2.91128	4.94011	0.0483704	0.203366	1700052K11Rik	0.307209	2.91128	2.01715	0.183514	0.368559	1700052K11Rik	-0.110326	2.91128	0.24757	0.628682	1	1700020I14Rik	0.209217	5.43085	1.12593	0.305044	0.621955	1700020I14Rik	0.168665	5.43085	0.728806	0.406387	0.908296	1700020I14Rik	-0.201462	5.43085	1.01807	0.328607	1
1700066B19Rik	-0.653311	2.16709	1.79839	0.207205	0.458019	1700066B19Rik	-0.145948	2.16709	0.0919215	0.767461	0.866352	1700066B19Rik	-0.0652924	2.16709	0.0181848	0.89519	1	1700020L24Rik	1.7629	0.534562	12.2587	0.00316385	0.0652488	1700020L24Rik	2.00945	0.534562	16.2947	0.00105188	0.067486	1700020L24Rik	0.462568	0.534562	0.618561	0.443684	1
1700066M21Rik	-0.470173	2.72275	3.03046	0.109845	0.32047	1700066M21Rik	-0.299073	2.72275	1.2116	0.294744	0.488101	1700066M21Rik	0.115942	2.72275	0.184964	0.675527	1	1700021F05Rik	-0.589383	3.80577	3.55697	0.0783521	0.335279	1700021F05Rik	-0.32358	3.80577	1.0917	0.312261	0.861413	1700021F05Rik	-0.0759643	3.80577	0.0615981	0.807275	1
1700086O06Rik	-0.0560411	2.7736	0.0466253	0.833033	0.924612	1700086O06Rik	-0.260189	2.7736	0.967801	0.346576	0.540828	1700086O06Rik	-0.00233321	2.7736	7.65218e-05	0.993179	1	1700021K19Rik	0.337973	4.60249	1.05243	0.320833	0.636184	1700021K19Rik	0.0999511	4.60249	0.0903604	0.76775	0.98076	1700021K19Rik	-0.0829607	4.60249	0.061693	0.80713	1
1700088E04Rik	0.193399	3.37111	0.600902	0.454732	0.685829	1700088E04Rik	0.0494656	3.37111	0.0384496	0.848153	0.916554	1700088E04Rik	-0.0911087	3.37111	0.127819	0.727534	1	1700025G04Rik	-0.793888	4.05909	5.68359	0.0304254	0.212192	1700025G04Rik	-0.762876	4.05909	5.22859	0.0368023	0.430434	1700025G04Rik	0.0902308	4.05909	0.0787977	0.782679	1
1700094D03Rik	-0.266625	2.18118	0.461148	0.511261	0.727705	1700094D03Rik	0.196967	2.18118	0.255367	0.62339	0.770107	1700094D03Rik	0.0131543	2.18118	0.00109863	0.974158	1	1700028E10Rik	1.70947	1.94915	24.4407	0.000165655	0.0108295	1700028E10Rik	1.64481	1.94915	22.2762	0.000258349	0.0321681	1700028E10Rik	-0.181952	1.94915	0.214458	0.649799	1
1700094J05Rik	-0.88674	2.87915	4.66008	0.0540593	0.216394	1700094J05Rik	-1.78759	2.87915	16.6794	0.0018442	0.0374547	1700094J05Rik	-0.476004	2.87915	1.33868	0.272009	1	1700028K03Rik	-0.6567	2.72356	1.65581	0.217232	0.538462	1700028K03Rik	-0.292655	2.72356	0.339389	0.568639	0.956468	1700028K03Rik	0.191666	2.72356	0.153207	0.700867	1
1700101I11Rik	1.03459	2.47722	6.19131	0.0303254	0.156235	1700101I11Rik	0.722559	2.47722	2.89352	0.117277	0.285882	1700101I11Rik	0.335308	2.47722	0.587627	0.459633	1	1700029J07Rik	-0.395252	-0.175043	0.575916	0.459645	0.741615	1700029J07Rik	-0.0301449	-0.175043	0.00351442	0.953508	0.998251	1700029J07Rik	0.288699	-0.175043	0.358552	0.558222	1
1700110K17Rik	-1.19845	3.5336	10.3339	0.00833434	0.0781557	1700110K17Rik	-1.99689	3.5336	25.849	0.000363497	0.0166769	1700110K17Rik	-0.0626518	3.5336	0.0294455	0.8669	1	1700030A11Rik	1.99094	0.527422	5.80684	0.0285312	0.205028	1700030A11Rik	1.32797	0.527422	2.24664	0.153615	0.730335	1700030A11Rik	-2.22816	0.527422	2.47446	0.135514	1
1700112H15Rik	6.59803	1.9268	87.2824	5.79117e-07	0.000327226	1700112H15Rik	5.6826	1.9268	56.1524	6.05499e-06	0.00212111	1700112H15Rik	-0.103882	1.9268	0.00396564	0.950793	1	1700030C10Rik	0.178202	-0.356196	0.0733959	0.79007	0.921749	1700030C10Rik	-0.527278	-0.356196	0.505644	0.487713	0.933694	1700030C10Rik	-1.39011	-0.356196	2.81094	0.113897	1
1700113A16Rik	-0.346531	2.1715	0.756303	0.403247	0.642684	1700113A16Rik	0.0671841	2.1715	0.0286451	0.868703	0.928751	1700113A16Rik	-0.183224	2.1715	0.203968	0.660398	1	1700030K09Rik	-0.473238	3.67267	6.10969	0.0255878	0.192965	1700030K09Rik	-0.176034	3.67267	0.862776	0.367332	0.898683	1700030K09Rik	0.00977062	3.67267	0.00270961	0.959157	1
1700123O20Rik	0.308569	5.49415	3.8385	0.07617	0.261683	1700123O20Rik	0.396282	5.49415	6.30589	0.0291115	0.133142	1700123O20Rik	0.0562223	5.49415	0.126069	0.729321	1	1700034H15Rik	-0.610334	1.11044	1.35692	0.261898	0.58645	1700034H15Rik	0.150649	1.11044	0.0936716	0.763682	0.98076	1700034H15Rik	0.41589	1.11044	0.766983	0.394683	1
1810009A15Rik	-0.111125	6.08864	0.288181	0.602179	0.789447	1810009A15Rik	0.364947	6.08864	3.10551	0.106021	0.267657	1810009A15Rik	0.237829	6.08864	1.31613	0.275858	1	1700034P13Rik	0.157393	3.37865	0.035448	0.853125	0.945002	1700034P13Rik	-0.327643	3.37865	0.145421	0.708174	0.973172	1700034P13Rik	-0.528508	3.37865	0.376057	0.548696	1
1810013L24Rik	0.226328	5.34614	2.38527	0.151018	0.384535	1810013L24Rik	0.0222568	5.34614	0.0229123	0.882452	0.937	1810013L24Rik	-0.0299076	5.34614	0.0411515	0.842984	1	1700037C18Rik	0.538833	2.40483	1.44881	0.246949	0.572761	1700037C18Rik	0.612541	2.40483	1.86332	0.191913	0.782971	1700037C18Rik	0.198708	2.40483	0.187229	0.67125	1
1810014B01Rik	-0.305613	1.96071	0.808556	0.387998	0.629612	1810014B01Rik	0.121434	1.96071	0.129049	0.726289	0.841695	1810014B01Rik	-0.0469312	1.96071	0.0184671	0.894385	1	1700037H04Rik	-0.528099	4.82709	4.40002	0.0528738	0.278371	1700037H04Rik	-0.520545	4.82709	4.26098	0.0563133	0.508333	1700037H04Rik	-0.0296181	4.82709	0.0143123	0.906324	1
1810022K09Rik	0.0236067	4.90806	0.0095609	0.923883	0.966761	1810022K09Rik	0.508306	4.90806	4.42883	0.0593782	0.193336	1810022K09Rik	-0.0992133	4.90806	0.166394	0.691238	1	1700040L02Rik	0.0980323	-1.02148	0.0114992	0.915962	0.968572	1700040L02Rik	0.340834	-1.02148	0.142654	0.710715	0.97428	1700040L02Rik	-0.274456	-1.02148	0.0803038	0.780589	1
1810026B05Rik	-0.289835	4.58757	1.01708	0.335088	0.584245	1810026B05Rik	0.116209	4.58757	0.163975	0.69336	0.821484	1810026B05Rik	-0.234365	4.58757	0.655491	0.435483	1	1700042O10Rik	0.0743045	-0.0987447	0.0149886	0.904166	0.966534	1700042O10Rik	-0.323819	-0.0987447	0.24759	0.625905	0.963367	1700042O10Rik	-1.73356	-0.0987447	4.93286	0.041966	1
1810026J23Rik	-0.177223	5.43786	1.6745	0.222415	0.475461	1810026J23Rik	-0.30719	5.43786	4.99183	0.0473971	0.17308	1810026J23Rik	0.0809857	5.43786	0.348396	0.567064	1	1700047A11Rik	0.508722	0.324206	1.34846	0.263476	0.587349	1700047A11Rik	-0.0757479	0.324206	0.0251679	0.87604	0.991669	1700047A11Rik	0.0876694	0.324206	0.0359473	0.852135	1
1810030O07Rik	-0.097518	5.28983	0.444644	0.518762	0.732323	1810030O07Rik	0.0627914	5.28983	0.183856	0.676436	0.809321	1810030O07Rik	0.130535	5.28983	0.792339	0.392626	1	1700047I17Rik2	0.224392	2.20128	0.122536	0.731058	0.895028	1700047I17Rik2	-0.474969	2.20128	0.484911	0.496617	0.93463	1700047I17Rik2	0.33402	2.20128	0.271043	0.610062	1
1810032O08Rik	-0.766783	4.35451	6.86357	0.024005	0.138395	1810032O08Rik	-0.206404	4.35451	0.505107	0.492199	0.667812	1810032O08Rik	-0.0149974	4.35451	0.00266257	0.959781	1	1700048O20Rik	-0.14533	2.05522	0.177481	0.679387	0.870185	1700048O20Rik	-0.0769751	2.05522	0.0493643	0.827102	0.989317	1700048O20Rik	0.0286884	2.05522	0.00700758	0.934368	1
1810034E14Rik	1.40393	2.13367	21.2859	0.000769761	0.0210122	1810034E14Rik	1.55627	2.13367	25.8907	0.000362626	0.0166769	1810034E14Rik	0.0884947	2.13367	0.068714	0.798115	1	1700049G17Rik	-0.29794	0.220082	0.403284	0.534868	0.790641	1700049G17Rik	-0.528842	0.220082	1.15023	0.300281	0.851744	1700049G17Rik	-0.132571	0.220082	0.0814813	0.779164	1
1810037I17Rik	0.354349	7.14855	1.22339	0.292522	0.545751	1810037I17Rik	0.766195	7.14855	5.67198	0.0366009	0.14955	1810037I17Rik	-0.116501	7.14855	0.131786	0.723532	1	1700052K11Rik	0.601303	2.63322	2.40167	0.141569	0.440566	1700052K11Rik	0.52625	2.63322	1.80681	0.198415	0.788937	1700052K11Rik	0.221511	2.63322	0.311256	0.584954	1
1810043G02Rik	0.323083	2.43143	1.92562	0.192973	0.440056	1810043G02Rik	0.541336	2.43143	5.36326	0.0410923	0.160181	1810043G02Rik	-0.501704	2.43143	4.05419	0.0694395	1	1700065D16Rik	-0.664808	0.64347	1.79425	0.200045	0.519063	1700065D16Rik	-0.981479	0.64347	3.49926	0.0807263	0.574711	1700065D16Rik	-0.47612	0.64347	0.953415	0.344098	1
1810043H04Rik	0.0419425	4.53041	0.0226554	0.883107	0.945842	1810043H04Rik	0.418812	4.53041	2.25725	0.161409	0.344099	1810043H04Rik	0.170042	4.53041	0.367965	0.556545	1	1700066B19Rik	-0.744578	0.350571	3.06993	0.0999133	0.37876	1700066B19Rik	0.299506	0.350571	0.612761	0.445785	0.918291	1700066B19Rik	-0.0301888	0.350571	0.005878	0.939888	1
1810055G02Rik	0.272921	4.49065	2.77962	0.123926	0.343296	1810055G02Rik	-0.0156452	4.49065	0.009002	0.926134	0.962348	1810055G02Rik	0.302191	4.49065	3.36233	0.0941405	1	1700066M21Rik	-0.527112	3.01215	5.26818	0.0361918	0.232319	1700066M21Rik	-0.581053	3.01215	6.28329	0.0238774	0.361168	1700066M21Rik	-0.473076	3.01215	4.24571	0.05671	1
1810058I24Rik	0.567812	5.47768	6.01535	0.0322888	0.161915	1810058I24Rik	0.922066	5.47768	15.7338	0.00225026	0.0417376	1810058I24Rik	0.0982798	5.47768	0.178276	0.681071	1	1700084E18Rik	0.611112	-0.844543	0.42639	0.523338	0.784691	1700084E18Rik	0.686495	-0.844543	0.525281	0.479401	0.930584	1700084E18Rik	-0.0912868	-0.844543	0.00749233	0.932131	1
2010001A14Rik	0.993155	1.62453	5.53141	0.0386017	0.179016	2010001A14Rik	1.01885	1.62453	5.65413	0.0368794	0.150242	2010001A14Rik	0.146695	1.62453	0.101251	0.756359	1	1700086O06Rik	0.299728	2.63293	1.84331	0.194182	0.512742	1700086O06Rik	0.250434	2.63293	1.26348	0.278259	0.839102	1700086O06Rik	0.265373	2.63293	1.43395	0.249281	1
2010012O05Rik	0.692903	3.2975	9.01171	0.0121589	0.0955046	2010012O05Rik	0.872645	3.2975	14.1669	0.00318639	0.0481581	2010012O05Rik	0.0834572	3.2975	0.122617	0.73289	1	1700088E04Rik	0.527038	2.77105	9.35917	0.00777967	0.10346	1700088E04Rik	0.642771	2.77105	13.9154	0.00193911	0.0905478	1700088E04Rik	0.241559	2.77105	1.90446	0.187342	1
2010016I18Rik	0.0124319	2.80288	0.00158128	0.969	0.987384	2010016I18Rik	-0.30622	2.80288	0.92145	0.357917	0.551812	2010016I18Rik	-0.723114	2.80288	4.82708	0.0505745	1	1700092M07Rik	-1.25466	-0.513427	3.41856	0.08412	0.347888	1700092M07Rik	-0.643319	-0.513427	1.01949	0.328529	0.872121	1700092M07Rik	-0.0196477	-0.513427	0.00110948	0.973864	1
2010107E04Rik	0.0532354	5.76844	0.0329881	0.859211	0.936552	2010107E04Rik	0.690155	5.76844	5.5162	0.0387855	0.154693	2010107E04Rik	-0.0178777	5.76844	0.00369082	0.952657	1	1700094D03Rik	-0.371737	2.04803	0.962742	0.34171	0.653585	1700094D03Rik	-0.0414956	2.04803	0.0123369	0.912999	0.995386	1700094D03Rik	0.271251	2.04803	0.551919	0.468753	1
2010111I01Rik	0.755841	6.36663	3.19525	0.101668	0.307513	2010111I01Rik	0.939917	6.36663	4.90923	0.048957	0.175737	2010111I01Rik	-0.0716758	6.36663	0.0286941	0.868591	1	1700094J05Rik	0.134214	2.23354	0.0405801	0.842996	0.942386	1700094J05Rik	-0.191857	2.23354	0.0777071	0.784149	0.983718	1700094J05Rik	0.118087	2.23354	0.0315608	0.861318	1
2010204K13Rik	0.0634727	2.08681	0.0366039	0.851794	0.934685	2010204K13Rik	0.3703	2.08681	1.24145	0.289177	0.48275	2010204K13Rik	-0.378836	2.08681	1.16756	0.30325	1	1700096K18Rik	0.765423	0.73083	3.75541	0.0713724	0.321318	1700096K18Rik	0.740132	0.73083	3.39523	0.0849042	0.587191	1700096K18Rik	-0.0102495	0.73083	0.000565909	0.981329	1
2010315B03Rik	0.481779	3.07007	3.3411	0.0950609	0.295989	2010315B03Rik	0.509128	3.07007	3.67288	0.0818996	0.230808	2010315B03Rik	0.163988	3.07007	0.367238	0.55693	1	1700097N02Rik	0.364884	1.00473	0.30207	0.590524	0.821377	1700097N02Rik	0.500472	1.00473	0.567	0.462888	0.924809	1700097N02Rik	-0.22087	1.00473	0.0983298	0.758079	1
2010320M18Rik	-0.192747	2.3111	0.534919	0.479986	0.70662	2010320M18Rik	0.258237	2.3111	0.971299	0.345744	0.54058	2010320M18Rik	-0.320837	2.3111	1.38054	0.265057	1	1700101I11Rik	-0.0393019	2.27978	0.0138439	0.907863	0.966535	1700101I11Rik	0.0554344	2.27978	0.027409	0.870666	0.991669	1700101I11Rik	-0.1228	2.27978	0.133071	0.720245	1
2210013O21Rik	0.323792	2.26984	0.584637	0.460748	0.691031	2210013O21Rik	0.849767	2.26984	4.08642	0.0684993	0.209371	2210013O21Rik	-0.0352889	2.26984	0.00628274	0.938261	1	1700109H08Rik	-0.375309	1.55713	1.32708	0.266965	0.590482	1700109H08Rik	-0.762278	1.55713	4.9746	0.0410538	0.447937	1700109H08Rik	-0.281201	1.55713	0.747318	0.400644	1
2210015D19Rik	-0.410538	2.84431	2.27706	0.159746	0.396507	2210015D19Rik	-0.0282023	2.84431	0.0107874	0.919166	0.958178	2210015D19Rik	0.0463549	2.84431	0.028822	0.868302	1	1700110K17Rik	-1.1688	2.03981	4.9707	0.0411137	0.247299	1700110K17Rik	-1.16447	2.03981	4.82398	0.0438198	0.461651	1700110K17Rik	-0.406874	2.03981	0.677184	0.42316	1
2210016F16Rik	0.13886	6.33538	0.793518	0.392286	0.633721	2210016F16Rik	0.377973	6.33538	5.86256	0.0341273	0.144032	2210016F16Rik	0.142341	6.33538	0.829909	0.382013	1	1700112H15Rik	6.29736	0.547441	51.5832	1.25442e-06	0.000623248	1700112H15Rik	6.1582	0.547441	47.2455	2.23998e-06	0.00198734	1700112H15Rik	-2.6463	0.547441	0.793185	0.385154	1
2210016L21Rik	0.259799	5.23893	1.94945	0.190443	0.436543	2210016L21Rik	0.519564	5.23893	7.76389	0.0178475	0.105936	2210016L21Rik	0.212921	5.23893	1.29638	0.279293	1	1700113A16Rik	-0.306756	2.08354	1.03279	0.325255	0.639829	1700113A16Rik	-0.153592	2.08354	0.259695	0.617578	0.961713	1700113A16Rik	0.092985	2.08354	0.0992513	0.756972	1
2210018M11Rik	0.0747866	5.3336	0.0820832	0.779869	0.893919	2210018M11Rik	-0.361743	5.3336	1.89279	0.196511	0.383222	2210018M11Rik	0.0760042	5.3336	0.0840736	0.777295	1	1700120C14Rik	0.0886939	1.45315	0.105195	0.750064	0.904583	1700120C14Rik	0.133567	1.45315	0.23485	0.6348	0.964654	1700120C14Rik	0.103872	1.45315	0.144078	0.709465	1
2300009A05Rik	-0.166471	1.99251	0.236538	0.636357	0.812615	2300009A05Rik	0.0209639	1.99251	0.00368591	0.952689	0.976145	2300009A05Rik	-0.0184732	1.99251	0.00280559	0.958717	1	1700123M08Rik	-0.155093	0.203903	0.152739	0.70137	0.880149	1700123M08Rik	-0.00575219	0.203903	0.000202103	0.988843	0.999102	1700123M08Rik	-0.696477	0.203903	2.67968	0.122224	1
2310001H17Rik	0.499886	3.08494	5.22308	0.0433434	0.191656	2310001H17Rik	0.81777	3.08494	13.9314	0.00336424	0.0496664	2310001H17Rik	-0.350921	3.08494	2.3308	0.155335	1	1700123O20Rik	0.123203	5.53334	0.137007	0.716328	0.887659	1700123O20Rik	0.0816758	5.53334	0.059969	0.809786	0.986794	1700123O20Rik	-0.13037	5.53334	0.151016	0.7029	1
2310009A05Rik	-0.18954	2.88493	0.401905	0.539191	0.748242	2310009A05Rik	0.220965	2.88493	0.548957	0.474413	0.653244	2310009A05Rik	-0.557566	2.88493	3.2246	0.100297	1	1810009A15Rik	-0.407525	6.535	1.10248	0.309963	0.626027	1810009A15Rik	-0.17723	6.535	0.211282	0.652203	0.964992	1810009A15Rik	-0.0621855	6.535	0.0261858	0.873557	1
2310009B15Rik	-0.0371243	2.93917	0.0209427	0.887578	0.947735	2310009B15Rik	0.617924	2.93917	5.87938	0.0339219	0.14355	2310009B15Rik	-0.43639	2.93917	2.68171	0.13004	1	1810010H24Rik	-0.468679	-0.455033	0.249503	0.624624	0.839828	1810010H24Rik	-0.0566893	-0.455033	0.00390206	0.951011	0.998251	1810010H24Rik	-0.309685	-0.455033	0.11143	0.743112	1
2310010J17Rik	0.118414	2.69388	0.0689749	0.797736	0.903877	2310010J17Rik	1.03074	2.69388	5.37125	0.0409665	0.159809	2310010J17Rik	-0.650313	2.69388	1.81607	0.205144	1	1810013L24Rik	0.228307	4.99279	2.28127	0.151241	0.454968	1810013L24Rik	0.191283	4.99279	1.59375	0.225621	0.807196	1810013L24Rik	-0.154352	4.99279	1.01713	0.328825	1
2310011J03Rik	0.206841	6.16555	1.0228	0.333789	0.582926	2310011J03Rik	0.437473	6.16555	4.55971	0.0562913	0.188744	2310011J03Rik	0.115011	6.16555	0.314447	0.586311	1	1810014B01Rik	-0.405689	2.60096	0.571925	0.460941	0.741621	1810014B01Rik	-0.0784769	2.60096	0.0219601	0.884122	0.991868	1810014B01Rik	0.0857549	2.60096	0.0267611	0.872189	1
2310015A10Rik	0.939802	1.78017	5.98343	0.0326856	0.163103	2310015A10Rik	0.639036	1.78017	2.61251	0.134617	0.310577	2310015A10Rik	0.115325	1.78017	0.0772251	0.786302	1	1810022K09Rik	-0.311305	5.39902	0.42938	0.521986	0.783516	1810022K09Rik	-0.179514	5.39902	0.143698	0.709821	0.973817	1810022K09Rik	-0.0820502	5.39902	0.0302108	0.864283	1
2310022A10Rik	0.111035	5.45738	0.434458	0.523497	0.735992	2310022A10Rik	0.09788	5.45738	0.336054	0.573908	0.733502	2310022A10Rik	0.0758499	5.45738	0.201046	0.662664	1	1810024B03Rik	0.345816	0.563105	0.447769	0.513402	0.777519	1810024B03Rik	0.602908	0.563105	1.39145	0.25624	0.826151	1810024B03Rik	0.0828485	0.563105	0.0242078	0.878399	1
2310022B05Rik	1.04554	4.25783	13.4614	0.00375477	0.0516949	2310022B05Rik	0.75309	4.25783	6.92801	0.0234873	0.119034	2310022B05Rik	0.304539	4.25783	1.11282	0.314303	1	1810026B05Rik	-0.43643	4.57601	2.63491	0.124879	0.417505	1810026B05Rik	-0.167916	4.57601	0.39646	0.538177	0.950476	1810026B05Rik	0.0488597	4.57601	0.0340978	0.855915	1
2310033P09Rik	-0.362407	4.51195	2.62221	0.133936	0.357726	2310033P09Rik	0.0773337	4.51195	0.119973	0.735661	0.847563	2310033P09Rik	0.168545	4.51195	0.567613	0.467179	1	1810026J23Rik	-0.268715	5.31185	2.71228	0.119879	0.408286	1810026J23Rik	-0.213429	5.31185	1.71298	0.209843	0.794654	1810026J23Rik	0.0187147	5.31185	0.0133843	0.909397	1
2310035C23Rik	-0.111427	5.02752	0.681371	0.42682	0.661075	2310035C23Rik	-0.201305	5.02752	2.20579	0.165844	0.349878	2310035C23Rik	0.0236648	5.02752	0.0304946	0.864576	1	1810030O07Rik	-0.149659	5.12089	1.42334	0.250957	0.576181	1810030O07Rik	-0.0232857	5.12089	0.0346359	0.854796	0.991669	1810030O07Rik	0.0260396	5.12089	0.0434992	0.837529	1
2310036O22Rik	0.054892	7.69109	0.0725814	0.792649	0.90154	2310036O22Rik	0.4315	7.69109	4.47012	0.0583823	0.192014	2310036O22Rik	0.127252	7.69109	0.389314	0.545503	1	1810032O08Rik	-0.985534	4.67888	7.46788	0.0151614	0.149066	1810032O08Rik	-0.547579	4.67888	2.38952	0.142503	0.709433	1810032O08Rik	0.28879	4.67888	0.704316	0.414208	1
2310039H08Rik	0.594727	3.60005	4.00848	0.0707987	0.250679	2310039H08Rik	0.965903	3.60005	10.5198	0.0079204	0.0735793	2310039H08Rik	0.159664	3.60005	0.275847	0.609959	1	1810034E14Rik	2.11755	1.80659	18.6412	0.000582432	0.0239905	1810034E14Rik	1.62543	1.80659	10.3343	0.00565762	0.170153	1810034E14Rik	0.325693	1.80659	0.339273	0.568722	1
2310045N01Rik	0.374367	5.07389	4.78284	0.0514669	0.210136	2310045N01Rik	0.491238	5.07389	8.19441	0.0155817	0.0997881	2310045N01Rik	0.0342607	5.07389	0.0394488	0.84622	1	1810037I17Rik	0.0297915	7.83789	0.0111257	0.917361	0.968951	1810037I17Rik	0.0416478	7.83789	0.0217468	0.884681	0.991868	1810037I17Rik	-0.388116	7.83789	1.84493	0.193991	1
2310045n01rik-mef2b	0.447442	2.61691	2.88281	0.117879	0.333111	2310045n01rik-mef2b	0.318298	2.61691	1.41556	0.259422	0.452389	2310045n01rik-mef2b	0.0368862	2.61691	0.0182136	0.895107	1	1810041H14Rik	1.74771	0.539979	8.34541	0.0111318	0.12779	1810041H14Rik	1.48284	0.539979	5.57561	0.0319755	0.40473	1810041H14Rik	0.109908	0.539979	0.0227481	0.882098	1
2310047M10Rik	1.25808	4.86953	15.3058	0.00246898	0.0405782	2310047M10Rik	1.19204	4.86953	13.6934	0.00355524	0.0512512	2310047M10Rik	-0.102924	4.86953	0.0999402	0.757875	1	1810043G02Rik	0.94977	2.31544	15.7105	0.00119806	0.036586	1810043G02Rik	0.906817	2.31544	14.0702	0.00185869	0.088934	1810043G02Rik	0.182735	2.31544	0.526819	0.478868	1
2310057M21Rik	-0.400984	3.81596	4.29749	0.0626874	0.23343	2310057M21Rik	-0.382529	3.81596	3.86108	0.0754291	0.220178	2310057M21Rik	-0.169227	3.81596	0.755533	0.403474	1	1810043H04Rik	-0.309425	4.84846	0.724849	0.407636	0.70558	1810043H04Rik	-0.059894	4.84846	0.0275403	0.870359	0.991669	1810043H04Rik	-0.0770163	4.84846	0.0455335	0.833833	1
2310061I04Rik	-0.335518	4.59484	3.23649	0.0997427	0.304082	2310061I04Rik	0.0440109	4.59484	0.0558367	0.817585	0.898282	2310061I04Rik	0.117955	4.59484	0.399427	0.540421	1	1810044D09Rik	0.215712	0.99813	0.356296	0.559295	0.802844	1810044D09Rik	0.306369	0.99813	0.711197	0.41203	0.909109	1810044D09Rik	0.207181	0.99813	0.323675	0.577659	1
2310067B10Rik	0.315461	5.66475	0.741537	0.407721	0.64612	2310067B10Rik	-0.09152	5.66475	0.0619728	0.808035	0.891993	2310067B10Rik	-0.341555	5.66475	0.855841	0.374942	1	1810055G02Rik	-0.0400516	4.18324	0.0287054	0.867672	0.950311	1810055G02Rik	-0.211887	4.18324	0.788463	0.388259	0.903615	1810055G02Rik	0.051439	4.18324	0.0475716	0.830215	1
2310068J16Rik	-0.33711	3.1765	0.59868	0.455546	0.686681	2310068J16Rik	-1.12358	3.1765	6.06501	0.0317191	0.139339	2310068J16Rik	0.0781361	3.1765	0.031936	0.861448	1	1810058I24Rik	0.127534	5.42455	0.103356	0.752172	0.905215	1810058I24Rik	0.247478	5.42455	0.390709	0.541102	0.952527	1810058I24Rik	0.27111	5.42455	0.469332	0.503502	1
2410002F23Rik	-0.39756	5.58031	5.29174	0.0422175	0.188674	2410002F23Rik	-0.347673	5.58031	4.03454	0.0700144	0.2116	2410002F23Rik	0.0772018	5.58031	0.199871	0.663582	1	1810062G17Rik	1.06466	-0.486269	2.5861	0.128017	0.421284	1810062G17Rik	1.05094	-0.486269	2.41408	0.140463	0.703667	1810062G17Rik	-1.01738	-0.486269	1.26836	0.27724	1
2410004B18Rik	-0.632444	4.73765	4.95752	0.0480378	0.202353	2410004B18Rik	-0.197982	4.73765	0.489952	0.498623	0.673379	2410004B18Rik	-0.113843	4.73765	0.161354	0.695681	1	1810062O18Rik	-0.43627	-0.220509	0.606621	0.448146	0.733872	1810062O18Rik	-0.342071	-0.220509	0.366273	0.554067	0.955217	1810062O18Rik	-0.127925	-0.220509	0.0562871	0.815665	1
2410004P03Rik	1.30756	0.989949	2.11059	0.174665	0.415778	2410004P03Rik	0.925352	0.989949	0.963731	0.347694	0.541969	2410004P03Rik	-1.54293	0.989949	1.49024	0.248119	1	2010001A14Rik	0.817445	1.17204	4.8621	0.0431347	0.253789	2010001A14Rik	0.866684	1.17204	5.38415	0.0345079	0.417318	2010001A14Rik	-0.0303396	1.17204	0.00567409	0.94093	1
2410006H16Rik	0.26611	7.16055	1.05475	0.326678	0.577214	2410006H16Rik	0.777912	7.16055	8.93052	0.0124541	0.0898767	2410006H16Rik	0.206868	7.16055	0.635698	0.442303	1	2010005H15Rik	0.126556	-0.0112891	0.0357691	0.852465	0.945002	2010005H15Rik	0.75335	-0.0112891	1.41026	0.253018	0.824968	2010005H15Rik	-0.307317	-0.0112891	0.184869	0.673182	1
2410015M20Rik	0.148226	6.25806	0.269523	0.614035	0.79675	2410015M20Rik	0.486545	6.25806	2.8927	0.117312	0.285904	2410015M20Rik	-0.0461979	6.25806	0.0260095	0.874829	1	2010012O05Rik	0.205539	3.31213	0.309687	0.585891	0.819483	2010012O05Rik	0.215429	3.31213	0.337802	0.569533	0.956468	2010012O05Rik	0.00192383	3.31213	2.67518e-05	0.99594	1
2410016O06Rik	-0.570968	5.37923	12.869	0.00432749	0.0547425	2410016O06Rik	-0.580325	5.37923	13.2142	0.00398194	0.0537984	2410016O06Rik	0.0416214	5.37923	0.0688154	0.797963	1	2010016I18Rik	0.464903	2.46557	0.532396	0.476587	0.752949	2010016I18Rik	0.0981345	2.46557	0.0224067	0.882959	0.991868	2010016I18Rik	-0.444974	2.46557	0.433592	0.519985	1
2410089E03Rik	0.396889	4.75063	2.55066	0.138824	0.366077	2410089E03Rik	-0.267115	4.75063	1.13194	0.310374	0.50469	2410089E03Rik	-0.140618	4.75063	0.313145	0.587077	1	2010107E04Rik	-0.260746	6.1365	0.312052	0.584476	0.818371	2010107E04Rik	-0.0677059	6.1365	0.021252	0.88599	0.991921	2010107E04Rik	-0.151636	6.1365	0.106108	0.749015	1
2410127L17Rik	-0.0837599	4.74779	0.101628	0.755913	0.881186	2410127L17Rik	0.251813	4.74779	0.918196	0.358731	0.552295	2410127L17Rik	0.0107993	4.74779	0.0016695	0.968147	1	2010107G12Rik	2.52428	-0.136367	9.81291	0.00549512	0.0856568	2010107G12Rik	2.91606	-0.136367	14.0438	0.00136893	0.0743925	2010107G12Rik	0.943662	-0.136367	0.849108	0.368389	1
2410131K14Rik	0.0178718	3.59473	0.00552494	0.942095	0.974672	2410131K14Rik	0.0170204	3.59473	0.00494176	0.945231	0.972199	2410131K14Rik	0.30239	3.59473	1.56222	0.237524	1	2010107G23Rik	0.43913	-0.0309529	0.44154	0.516406	0.779282	2010107G23Rik	0.195752	-0.0309529	0.0794872	0.781823	0.983552	2010107G23Rik	0.0792056	-0.0309529	0.0128168	0.911355	1
2510002D24Rik	-0.0752037	4.30936	0.114238	0.741793	0.873425	2510002D24Rik	0.0552713	4.30936	0.0613506	0.80898	0.892232	2510002D24Rik	0.144061	4.30936	0.414729	0.532902	1	2010111I01Rik	1.13844	6.55034	11.4847	0.00393392	0.0714451	2010111I01Rik	1.04148	6.55034	9.59692	0.00718261	0.196359	2010111I01Rik	-0.147607	6.55034	0.18498	0.673101	1
2510039O18Rik	0.147896	7.04645	0.572062	0.465481	0.694634	2510039O18Rik	-0.0339802	7.04645	0.0301386	0.86536	0.926629	2510039O18Rik	-0.240477	7.04645	1.50416	0.245879	1	2010204K13Rik	-0.503869	3.10279	1.5936	0.225646	0.550709	2010204K13Rik	-0.280511	3.10279	0.500707	0.48979	0.933694	2010204K13Rik	-0.233158	3.10279	0.349094	0.563222	1
2610001J05Rik	0.244487	4.53899	1.6112	0.230768	0.482814	2610001J05Rik	0.503046	4.53899	6.79293	0.0245883	0.12231	2610001J05Rik	0.0642684	4.53899	0.109052	0.747489	1	2010300C02Rik	-1.11288	1.00347	7.8193	0.0133859	0.13844	2010300C02Rik	-0.834263	1.00347	4.51628	0.0502908	0.489424	2010300C02Rik	0.24462	1.00347	0.491382	0.493858	1
2610002M06Rik	-0.264653	4.11681	2.98478	0.112251	0.324229	2610002M06Rik	-0.312816	4.11681	4.11508	0.0676641	0.208077	2610002M06Rik	0.0668248	4.11681	0.189114	0.672144	1	2010315B03Rik	0.0234865	2.8459	0.0114257	0.916259	0.968572	2010315B03Rik	-0.11433	2.8459	0.263548	0.615	0.961111	2010315B03Rik	-0.545712	2.8459	5.72898	0.0298653	1
2610005L07Rik	-0.705197	2.88925	2.26345	0.160889	0.398149	2610005L07Rik	-1.14924	2.88925	5.57997	0.0378756	0.152498	2610005L07Rik	0.0276724	2.88925	0.0035482	0.953579	1	2010320M18Rik	-0.244992	2.53107	0.272897	0.60885	0.830616	2010320M18Rik	-0.0142593	2.53107	0.000934444	0.976007	0.998251	2010320M18Rik	-0.29539	2.53107	0.390697	0.541112	1
2610008E11Rik	0.613049	2.53043	2.5025	0.142249	0.371395	2610008E11Rik	0.495375	2.53043	1.58761	0.233996	0.425319	2610008E11Rik	0.163749	2.53043	0.164588	0.692823	1	2200002D01Rik	0.392231	0.902821	1.16568	0.297018	0.614898	2200002D01Rik	0.348516	0.902821	0.889004	0.3604	0.896624	2200002D01Rik	0.087946	0.902821	0.0541148	0.819135	1
2610015P09Rik	-0.482039	3.32168	2.03192	0.182043	0.425513	2610015P09Rik	-0.153153	3.32168	0.20564	0.659106	0.797596	2610015P09Rik	0.0254133	3.32168	0.0056532	0.941428	1	2210011C24Rik	0.0118423	0.3629	0.000259774	0.987351	0.99583	2210011C24Rik	-0.695276	0.3629	0.725762	0.407496	0.908296	2210011C24Rik	-0.88887	0.3629	1.17005	0.296271	1
2610020C07Rik	-0.474232	5.12699	6.87382	0.0239213	0.138117	2610020C07Rik	-0.205028	5.12699	1.28746	0.280865	0.474694	2610020C07Rik	-0.136792	5.12699	0.571518	0.465688	1	2210013O21Rik	-0.305154	2.29877	0.291326	0.597114	0.825125	2210013O21Rik	0.246445	2.29877	0.200654	0.66045	0.965388	2210013O21Rik	0.113853	2.29877	0.0420628	0.840195	1
2610020H08Rik	-0.698356	4.01206	9.39159	0.0108766	0.0904578	2610020H08Rik	-0.640491	4.01206	7.82716	0.0174915	0.105062	2610020H08Rik	-0.318217	4.01206	1.94879	0.190514	1	2210015D19Rik	0.126838	3.02497	0.170923	0.685008	0.873167	2210015D19Rik	0.0223999	3.02497	0.00523067	0.943278	0.998115	2210015D19Rik	0.0840731	3.02497	0.0744038	0.788663	1
2610027K06Rik	0.635004	1.4959	3.14773	0.10399	0.311125	2610027K06Rik	0.822107	1.4959	5.1959	0.0438317	0.166135	2610027K06Rik	-0.0380981	1.4959	0.00957439	0.923832	1	2210016F16Rik	-0.182246	6.32822	0.760959	0.39646	0.697246	2210016F16Rik	-0.0522339	6.32822	0.0628975	0.805297	0.985511	2210016F16Rik	-0.191374	6.32822	0.838051	0.374103	1
2610044O15Rik8	0.0733943	2.16245	0.0383233	0.8484	0.932654	2610044O15Rik8	0.395993	2.16245	1.11899	0.313036	0.507447	2610044O15Rik8	-0.537912	2.16245	1.80522	0.206408	1	2210016L21Rik	0.0273854	5.18867	0.0225096	0.882692	0.956142	2210016L21Rik	0.0415019	5.18867	0.0516007	0.823297	0.989132	2210016L21Rik	0.0430806	5.18867	0.055666	0.816599	1
2610206C17Rik	0.999189	4.21242	27.8553	0.000269713	0.0113807	2610206C17Rik	0.66337	4.21242	12.1584	0.00515836	0.0613992	2610206C17Rik	-0.0795784	4.21242	0.168653	0.689273	1	2210018M11Rik	-0.264393	4.99532	0.627657	0.440281	0.727902	2210018M11Rik	-0.226851	4.99532	0.461757	0.506916	0.938592	2210018M11Rik	-0.176382	4.99532	0.280876	0.603705	1
2610301B20Rik	-0.18696	2.78788	0.544508	0.476167	0.703661	2610301B20Rik	0.315268	2.78788	1.56534	0.237089	0.428978	2610301B20Rik	-0.564679	2.78788	4.57453	0.0559581	1	2210404O09Rik	-0.411869	1.07695	0.576489	0.45922	0.74145	2210404O09Rik	0.140809	1.07695	0.0732379	0.790293	0.985092	2210404O09Rik	0.187327	1.07695	0.131204	0.722137	1
2610306M01Rik	0.612407	1.61821	2.66587	0.131097	0.353309	2610306M01Rik	0.870227	1.61821	5.35719	0.0412096	0.16036	2610306M01Rik	0.0277225	1.61821	0.00466217	0.946801	1	2210408F21Rik	1.8253	-0.147516	8.0263	0.0122544	0.133329	2210408F21Rik	2.1137	-0.147516	11.1241	0.00433645	0.146367	2210408F21Rik	-0.600627	-0.147516	0.43647	0.518503	1
2610318N02Rik	-0.602539	4.22698	12.9633	0.00422992	0.0543677	2610318N02Rik	-0.578896	4.22698	11.8386	0.00559333	0.0633298	2610318N02Rik	0.196661	4.22698	1.39711	0.262365	1	2210408I21Rik	0.487984	0.939254	0.974571	0.338897	0.650894	2210408I21Rik	-0.0674318	0.939254	0.0162259	0.900298	0.993656	2210408I21Rik	-0.111851	0.939254	0.0450038	0.834797	1
2610507B11Rik	-0.107727	8.50147	0.174815	0.68399	0.838581	2610507B11Rik	-0.532611	8.50147	4.24421	0.064092	0.201369	2610507B11Rik	0.080735	8.50147	0.0981355	0.759994	1	2300009A05Rik	-0.460303	2.44584	1.88468	0.189523	0.507581	2300009A05Rik	-0.24454	2.44584	0.538805	0.473989	0.928134	2300009A05Rik	-0.0105318	2.44584	0.00103131	0.974795	1
2610507I01Rik	-0.364429	2.1806	2.17759	0.168349	0.408369	2610507I01Rik	-0.450301	2.1806	3.19287	0.101789	0.261113	2610507I01Rik	-0.425441	2.1806	2.78493	0.123613	1	2310001H17Rik	0.829772	2.95129	4.49587	0.0506496	0.273887	2310001H17Rik	0.697505	2.95129	3.11534	0.0974315	0.616961	2310001H17Rik	-0.0867542	2.95129	0.0445321	0.835642	1
2610524H06Rik	-0.406559	3.50831	1.9174	0.193847	0.441226	2610524H06Rik	0.198831	3.50831	0.465169	0.509459	0.683533	2610524H06Rik	0.0391753	3.50831	0.0177173	0.896536	1	2310001K24Rik	0.44562	-0.00442474	0.795123	0.386551	0.69071	2310001K24Rik	-0.220298	-0.00442474	0.158427	0.696183	0.971121	2310001K24Rik	-0.0423985	-0.00442474	0.00641953	0.937193	1
2610528A11Rik	1.65102	0.0289573	1.47071	0.251024	0.504151	2610528A11Rik	1.04218	0.0289573	0.505809	0.491992	0.667735	2610528A11Rik	-0.388193	0.0289573	0.0487572	0.829348	1	2310009A05Rik	0.256474	3.04444	0.309414	0.586054	0.819483	2310009A05Rik	0.27688	3.04444	0.357942	0.558372	0.955395	2310009A05Rik	0.0786367	3.04444	0.0284059	0.868358	1
2700029M09Rik	-0.79089	6.04917	9.60284	0.0102335	0.0876882	2700029M09Rik	-0.226086	6.04917	0.794798	0.391917	0.582724	2700029M09Rik	0.0130161	6.04917	0.00263665	0.959977	1	2310009B15Rik	0.10734	3.37986	0.0925971	0.764985	0.911189	2310009B15Rik	0.193147	3.37986	0.299647	0.59197	0.957975	2310009B15Rik	0.0175481	3.37986	0.00244402	0.961208	1
2700038G22Rik	-0.838901	2.1654	10.1893	0.00867635	0.0799355	2700038G22Rik	-0.920328	2.1654	11.7124	0.00577891	0.064559	2700038G22Rik	-0.0582672	2.1654	0.0503397	0.826627	1	2310010G23Rik	0.0956601	0.137259	0.0393193	0.845456	0.942658	2310010G23Rik	0.483436	0.137259	1.05358	0.320809	0.866374	2310010G23Rik	0.3309	0.137259	0.488696	0.495112	1
2700049A03Rik	-0.0315692	3.95051	0.0275288	0.871261	0.940972	2700049A03Rik	-0.21199	3.95051	1.21693	0.293735	0.487408	2700049A03Rik	-0.0266874	3.95051	0.0192859	0.892084	1	2310010J17Rik	-0.155207	2.58232	0.0509213	0.824444	0.937366	2310010J17Rik	0.33258	2.58232	0.243401	0.628742	0.964423	2310010J17Rik	-0.12094	2.58232	0.0305905	0.863443	1
2700060E02Rik	-0.031871	6.96343	0.0251953	0.876786	0.942703	2700060E02Rik	0.406205	6.96343	4.08224	0.0686099	0.209535	2700060E02Rik	0.0142758	6.96343	0.00504013	0.944689	1	2310011J03Rik	0.255032	6.16935	0.844802	0.372236	0.680452	2310011J03Rik	0.211975	6.16935	0.581825	0.457153	0.922454	2310011J03Rik	0.0211447	6.16935	0.00573852	0.940593	1
2700062C07Rik	0.166308	3.86711	0.323412	0.581098	0.776748	2700062C07Rik	0.543452	3.86711	3.45109	0.0904234	0.243454	2700062C07Rik	0.276344	3.86711	0.87679	0.369376	1	2310015A10Rik	0.772783	1.14208	2.89086	0.109322	0.393022	2310015A10Rik	0.681068	1.14208	2.15839	0.16206	0.739957	2310015A10Rik	-0.886413	1.14208	2.66147	0.12322	1
2700081O15Rik	-0.569243	3.54441	1.9976	0.185479	0.42981	2700081O15Rik	-1.15437	3.54441	7.72913	0.0180481	0.106379	2700081O15Rik	-0.424248	3.54441	1.09001	0.319083	1	2310022A10Rik	0.122331	5.45669	0.86408	0.366978	0.676698	2310022A10Rik	0.14018	5.45669	1.13307	0.30357	0.854826	2310022A10Rik	0.215729	5.45669	2.69682	0.120859	1
2700094K13Rik	-0.203831	6.87698	0.832723	0.381236	0.623316	2700094K13Rik	0.330928	6.87698	2.19459	0.166829	0.350898	2700094K13Rik	0.0547607	6.87698	0.0600375	0.810991	1	2310022B05Rik	0.443496	3.82393	3.40233	0.0844777	0.348209	2310022B05Rik	0.380439	3.82393	2.47941	0.135716	0.696036	2310022B05Rik	-0.246874	3.82393	0.995095	0.333958	1
2700097O09Rik	0.191306	3.15366	0.786512	0.394315	0.635388	2700097O09Rik	0.587983	3.15366	7.43749	0.0198338	0.11086	2700097O09Rik	0.190212	3.15366	0.75133	0.404744	1	2310033P09Rik	-0.727856	4.53557	5.48711	0.0330073	0.222454	2310033P09Rik	-0.345219	4.53557	1.26984	0.277095	0.838418	2310033P09Rik	0.227708	4.53557	0.574856	0.459812	1
2700099C18Rik	-0.550299	3.22384	5.14197	0.0447152	0.194976	2700099C18Rik	-0.382454	3.22384	2.46624	0.144887	0.324035	2700099C18Rik	-0.127235	3.22384	0.273709	0.61133	1	2310035C23Rik	-0.14923	4.82397	1.21756	0.286827	0.608711	2310035C23Rik	-0.133796	4.82397	0.976372	0.338407	0.881194	2310035C23Rik	-0.0528168	4.82397	0.15324	0.700835	1
2810002D19Rik	0.567519	1.80159	1.99054	0.186223	0.430719	2810002D19Rik	0.640985	1.80159	2.48257	0.143715	0.322722	2810002D19Rik	0.160703	1.80159	0.142481	0.713084	1	2310036O22Rik	-0.176907	7.68502	0.153117	0.700949	0.880149	2310036O22Rik	-0.0216687	7.68502	0.00231484	0.962246	0.998251	2310036O22Rik	0.0403474	7.68502	0.00805029	0.929666	1
2810004N23Rik	-0.359809	5.63284	2.63321	0.133204	0.356384	2810004N23Rik	-0.0881338	5.63284	0.158227	0.698478	0.825128	2810004N23Rik	0.19732	5.63284	0.79313	0.392398	1	2310039H08Rik	-0.00542715	3.96316	0.000633913	0.980237	0.994083	2310039H08Rik	0.0377394	3.96316	0.0306043	0.863411	0.991669	2310039H08Rik	-0.309854	3.96316	2.0111	0.176122	1
2810006K23Rik	0.14404	2.96455	0.491447	0.497985	0.719384	2810006K23Rik	0.282353	2.96455	1.86616	0.199454	0.386127	2810006K23Rik	0.340388	2.96455	2.67842	0.130252	1	2310040G24Rik	0.655712	0.256655	1.54755	0.23238	0.557111	2310040G24Rik	0.622933	0.256655	1.33706	0.265441	0.830675	2310040G24Rik	0.886967	0.256655	2.92325	0.107684	1
2810013P06Rik	0.459996	1.93926	2.5012	0.142351	0.371395	2810013P06Rik	0.414381	1.93926	1.96214	0.189134	0.375004	2810013P06Rik	-0.278075	1.93926	0.788516	0.393743	1	2310045N01Rik	0.424819	4.65596	4.47582	0.0511027	0.274782	2310045N01Rik	0.375412	4.65596	3.47442	0.0815529	0.577848	2310045N01Rik	0.107716	4.65596	0.281981	0.603	1
2810021J22Rik	0.0289476	2.93487	0.0151556	0.904263	0.956867	2810021J22Rik	-0.246011	2.93487	1.05124	0.327452	0.521313	2810021J22Rik	0.102375	2.93487	0.183649	0.676607	1	2310045n01rik-mef2b	0.757101	2.09455	7.79602	0.0134467	0.138607	2310045n01rik-mef2b	0.647529	2.09455	5.5463	0.032214	0.406	2310045n01rik-mef2b	0.467155	2.09455	2.84691	0.111762	1
2810025M15Rik	0.524838	2.73862	2.82794	0.121052	0.337879	2810025M15Rik	1.09873	2.73862	12.5421	0.00469012	0.0587091	2810025M15Rik	0.154184	2.73862	0.225812	0.644033	1	2310047M10Rik	1.14416	4.64186	7.96751	0.0126298	0.135236	2310047M10Rik	0.812797	4.64186	3.96878	0.0644353	0.533923	2310047M10Rik	-0.146454	4.64186	0.121874	0.73175	1
2810403A07Rik	-0.168093	5.89463	0.630761	0.444032	0.676818	2810403A07Rik	-0.346422	5.89463	2.65956	0.131471	0.305919	2810403A07Rik	0.0137168	5.89463	0.0041859	0.949586	1	2310057M21Rik	-0.488772	4.02127	5.0946	0.038967	0.241281	2310057M21Rik	-0.259436	4.02127	1.45609	0.24581	0.820535	2310057M21Rik	0.137379	4.02127	0.421848	0.525611	1
2810408A11Rik	1.07894	1.26155	2.85373	0.119621	0.335754	2810408A11Rik	1.12395	1.26155	3.00236	0.111396	0.27662	2810408A11Rik	0.11134	1.26155	0.0243949	0.878749	1	2310061I04Rik	-0.602128	4.93441	5.3984	0.0342556	0.22637	2310061I04Rik	-0.293617	4.93441	1.31052	0.269826	0.833698	2310061I04Rik	0.271737	4.93441	1.16402	0.297284	1
2810408I11Rik	0.327286	2.34994	1.11008	0.314879	0.566659	2810408I11Rik	0.693696	2.34994	5.00087	0.0472388	0.172901	2810408I11Rik	0.390494	2.34994	1.51084	0.244906	1	2310067B10Rik	0.741161	5.21648	2.49538	0.13455	0.430354	2310067B10Rik	0.38754	5.21648	0.670699	0.425332	0.910559	2310067B10Rik	0.242819	5.21648	0.262141	0.615935	1
2810417H13Rik	-0.3399	7.97979	3.92935	0.073238	0.255591	2810417H13Rik	-0.0749756	7.97979	0.191567	0.670166	0.805486	2810417H13Rik	-0.0397984	7.97979	0.0539513	0.82063	1	2310068J16Rik	-0.353477	3.2309	0.196503	0.663739	0.862574	2310068J16Rik	-0.582256	3.2309	0.514106	0.48413	0.931961	2310068J16Rik	-0.401135	3.2309	0.252588	0.622388	1
2810428I15Rik	0.00641896	5.56029	0.000575484	0.981295	0.9919	2810428I15Rik	0.559104	5.56029	4.3576	0.061145	0.196305	2810428I15Rik	0.0783459	5.56029	0.0851895	0.775867	1	2410002F23Rik	-0.613502	5.83872	5.0612	0.0395282	0.243421	2410002F23Rik	-0.280041	5.83872	1.07781	0.315255	0.863648	2410002F23Rik	0.298656	5.83872	1.26627	0.277743	1
2810474O19Rik	0.263687	5.47999	0.810662	0.387394	0.629317	2810474O19Rik	-0.138857	5.47999	0.222838	0.646199	0.787174	2810474O19Rik	-0.129591	5.47999	0.193257	0.668812	1	2410004B18Rik	-0.545765	4.66118	1.09362	0.311849	0.627894	2410004B18Rik	-0.292229	4.66118	0.318707	0.580537	0.956468	2410004B18Rik	0.0282279	4.66118	0.00304228	0.956725	1
2900008C10Rik	0.522807	2.58278	3.21403	0.100792	0.306239	2900008C10Rik	0.550447	2.58278	3.49228	0.0887652	0.241056	2900008C10Rik	-0.339341	2.58278	1.19468	0.297972	1	2410004P03Rik	1.13734	0.872343	2.78719	0.115386	0.403834	2410004P03Rik	0.399908	0.872343	0.294755	0.595025	0.957975	2410004P03Rik	-0.347068	0.872343	0.194652	0.665255	1
2900026A02Rik	0.139297	3.66366	0.0626799	0.806968	0.909658	2900026A02Rik	-0.113428	3.66366	0.0404817	0.844249	0.914282	2900026A02Rik	0.172701	3.66366	0.0943199	0.764546	1	2410006H16Rik	-0.227086	7.57151	0.231682	0.637064	0.845784	2410006H16Rik	-0.058299	7.57151	0.0154015	0.902843	0.9942	2410006H16Rik	-0.175097	7.57151	0.138059	0.715294	1
2900097C17Rik	-0.128845	6.51599	0.489329	0.49889	0.71978	2900097C17Rik	-0.263906	6.51599	2.0445	0.180802	0.365719	2900097C17Rik	-0.149963	6.51599	0.660044	0.433938	1	2410015M20Rik	0.140061	6.47097	0.451754	0.511487	0.77697	2410015M20Rik	0.0452231	6.47097	0.0468344	0.831514	0.989328	2410015M20Rik	-0.176634	6.47097	0.706279	0.413572	1
3010026O09Rik	0.129148	2.77437	0.23172	0.639776	0.814435	3010026O09Rik	0.355766	2.77437	1.74699	0.213342	0.401589	3010026O09Rik	0.15031	2.77437	0.302167	0.593618	1	2410016O06Rik	-0.694887	5.4543	7.37815	0.015675	0.151857	2410016O06Rik	-0.493241	5.4543	3.76707	0.07085	0.548574	2410016O06Rik	0.0692549	5.4543	0.0771591	0.784889	1
3110001I22Rik	-0.191008	3.46984	0.996303	0.339861	0.588659	3110001I22Rik	-0.220289	3.46984	1.30154	0.278392	0.472324	3110001I22Rik	0.00051621	3.46984	7.03588e-06	0.997932	1	2410089E03Rik	0.454803	3.96967	2.28636	0.150816	0.454241	2410089E03Rik	0.253645	3.96967	0.697766	0.41634	0.909543	2410089E03Rik	-0.0425728	3.96967	0.019295	0.891329	1
3110002H16Rik	0.663853	5.23307	7.34151	0.0204652	0.126935	3110002H16Rik	0.538632	5.23307	4.81452	0.0508234	0.179173	3110002H16Rik	-0.0441812	5.23307	0.0320301	0.861246	1	2410127L17Rik	-0.718968	5.34195	3.59985	0.076746	0.331685	2410127L17Rik	-0.432274	5.34195	1.32734	0.266895	0.832312	2410127L17Rik	-0.360257	5.34195	0.927462	0.35044	1
3110040N11Rik	-0.137523	4.27615	0.341992	0.570594	0.77007	3110040N11Rik	0.410676	4.27615	3.06247	0.108191	0.271463	3110040N11Rik	-0.0924118	4.27615	0.151775	0.704353	1	2410131K14Rik	-0.213585	3.71628	0.507465	0.48692	0.761613	2410131K14Rik	-0.171743	3.71628	0.326976	0.575719	0.956468	2410131K14Rik	-0.0200332	3.71628	0.00452057	0.947262	1
3110043O21Rik	-0.201361	3.34785	0.141438	0.714077	0.857076	3110043O21Rik	-0.239509	3.34785	0.196418	0.6663	0.802418	3110043O21Rik	0.654607	3.34785	1.51157	0.244792	1	2500002B13Rik	0.447199	1.31687	0.476592	0.500291	0.770573	2500002B13Rik	0.0801443	1.31687	0.014098	0.907027	0.9952	2500002B13Rik	-0.098591	1.31687	0.020588	0.887776	1
3110052M02Rik	-0.312264	4.19126	4.28841	0.0629239	0.23396	3110052M02Rik	-0.246541	4.19126	2.65199	0.131967	0.306428	3110052M02Rik	-0.0882955	4.19126	0.339671	0.571885	1	2500004C02Rik	0.548464	0.988717	3.54281	0.0789628	0.336581	2500004C02Rik	0.432971	0.988717	2.11153	0.166393	0.746667	2500004C02Rik	-0.178731	0.988717	0.325833	0.576411	1
3110056K07Rik	0.526888	1.65683	3.01204	0.110833	0.322012	3110056K07Rik	0.469899	1.65683	2.3044	0.157507	0.339122	3110056K07Rik	-0.17405	1.65683	0.280215	0.607188	1	2510002D24Rik	-0.39536	4.61593	3.66568	0.0743589	0.3263	2510002D24Rik	-0.225927	4.61593	1.20777	0.288703	0.848693	2510002D24Rik	-0.0396151	4.61593	0.0376839	0.848623	1
3110057O12Rik	0.390559	3.58122	1.23692	0.290006	0.54343	3110057O12Rik	0.167961	3.58122	0.22415	0.645241	0.786355	3110057O12Rik	-0.245452	3.58122	0.461559	0.511073	1	2510003B16Rik	0.0656968	-0.0255289	0.0182807	0.894235	0.961961	2510003B16Rik	0.334915	-0.0255289	0.487032	0.495862	0.93463	2510003B16Rik	-0.577067	-0.0255289	1.16511	0.29735	1
3110062M04Rik	0.6159	4.24578	3.09336	0.106629	0.315532	3110062M04Rik	0.552814	4.24578	2.47017	0.144596	0.323983	3110062M04Rik	-0.0112558	4.24578	0.000991231	0.975453	1	2510009E07Rik	1.03729	-0.791133	2.04542	0.172264	0.483982	2510009E07Rik	0.287695	-0.791133	0.122179	0.731327	0.977328	2510009E07Rik	-0.743195	-0.791133	0.619493	0.442955	1
3110082I17Rik	-0.905983	4.49174	15.268	0.00248952	0.0407416	3110082I17Rik	-0.695766	4.49174	9.01534	0.0121446	0.0885844	3110082I17Rik	0.199153	4.49174	0.757262	0.402953	1	2510039O18Rik	0.336253	6.67235	2.36688	0.144278	0.44503	2510039O18Rik	0.226588	6.67235	1.06898	0.317181	0.865171	2510039O18Rik	0.12139	6.67235	0.305584	0.588358	1
3830406C13Rik	-0.0693523	4.25812	0.110553	0.745825	0.875559	3830406C13Rik	0.231478	4.25812	1.22972	0.291341	0.484968	3830406C13Rik	-0.098494	4.25812	0.218769	0.649196	1	2610001J05Rik	0.155885	4.88316	0.191203	0.668003	0.864651	2610001J05Rik	0.258958	4.88316	0.529082	0.477934	0.929909	2610001J05Rik	-0.0851531	4.88316	0.0560649	0.815956	1
4632415L05Rik	-0.261259	3.67524	2.12115	0.173487	0.4143	4632415L05Rik	-0.564342	3.67524	9.58437	0.0102885	0.0831059	4632415L05Rik	-0.0818579	3.67524	0.20499	0.659606	1	2610002M06Rik	-0.178048	3.75977	0.607429	0.447601	0.733668	2610002M06Rik	-0.106081	3.75977	0.215427	0.649057	0.964949	2610002M06Rik	-0.0809928	3.75977	0.12605	0.727391	1
4632428N05Rik	1.50451	6.34256	7.90096	0.0170856	0.114961	4632428N05Rik	1.18517	6.34256	4.95443	0.0480958	0.174302	4632428N05Rik	-0.336004	6.34256	0.398319	0.540973	1	2610005L07Rik	-0.280366	2.43249	0.23298	0.636133	0.845341	2610005L07Rik	-0.665091	2.43249	1.2201	0.286352	0.847456	2610005L07Rik	-0.171018	2.43249	0.0878404	0.770912	1
4732471J01Rik	0.520594	2.74341	1.44685	0.254528	0.508227	4732471J01Rik	0.220724	2.74341	0.249475	0.62738	0.773419	4732471J01Rik	0.171989	2.74341	0.148552	0.707344	1	2610008E11Rik	0.0652113	2.32346	0.039994	0.844117	0.942515	2610008E11Rik	-0.0520664	2.32346	0.024718	0.877121	0.991748	2610008E11Rik	-0.598684	2.32346	3.03738	0.101356	1
4833419F23Rik	0.403311	1.80802	1.22862	0.291563	0.54501	4833419F23Rik	0.60721	1.80802	2.76047	0.125113	0.296528	4833419F23Rik	-0.187786	1.80802	0.231779	0.639739	1	2610015P09Rik	-0.406895	3.34614	2.83991	0.112155	0.398365	2610015P09Rik	-0.318421	3.34614	1.7382	0.206691	0.793504	2610015P09Rik	-0.101819	3.34614	0.182145	0.675458	1
4833420G17Rik	-0.0231236	4.9614	0.0272371	0.871938	0.941014	4833420G17Rik	-0.0850683	4.9614	0.366006	0.55758	0.721374	4833420G17Rik	-0.189058	4.9614	1.79308	0.207819	1	2610020C07Rik	-0.552233	5.43085	4.92992	0.0418323	0.249454	2610020C07Rik	-0.229491	5.43085	0.869218	0.365596	0.898519	2610020C07Rik	0.0769922	5.43085	0.0997293	0.756405	1
4833439L19Rik	0.26739	6.07595	3.72851	0.0799154	0.268038	4833439L19Rik	0.0535232	6.07595	0.148853	0.707061	0.828864	4833439L19Rik	0.220926	6.07595	2.53239	0.140107	1	2610020H08Rik	-0.645051	4.81271	3.02975	0.10174	0.38144	2610020H08Rik	-0.659911	4.81271	3.15366	0.0955669	0.613293	2610020H08Rik	-0.371051	4.81271	1.02388	0.327276	1
4921524J17Rik	-0.372978	3.87175	1.6635	0.223839	0.476636	4921524J17Rik	0.0563931	3.87175	0.0382295	0.848582	0.916593	4921524J17Rik	-0.105964	3.87175	0.132678	0.722643	1	2610027K06Rik	0.403008	1.00651	2.22402	0.156206	0.462493	2610027K06Rik	0.311817	1.00651	1.2735	0.276494	0.838052	2610027K06Rik	0.144292	1.00651	0.268178	0.611963	1
4930402H24Rik	0.830139	3.15835	7.95734	0.0167857	0.114324	4930402H24Rik	0.314937	3.15835	1.10209	0.316541	0.511399	4930402H24Rik	0.0224528	3.15835	0.00541253	0.942686	1	2610028H24Rik	-0.547277	-0.474028	0.536908	0.474895	0.751901	2610028H24Rik	-0.934165	-0.474028	1.32584	0.267384	0.83271	2610028H24Rik	0.566411	-0.474028	0.757409	0.397711	1
4930404N11Rik	-1.12572	2.63577	10.4967	0.00797126	0.0763745	4930404N11Rik	-0.966327	2.63577	7.61898	0.0187003	0.107726	4930404N11Rik	-0.232803	2.63577	0.466992	0.508649	1	2610035D17Rik	1.25895	0.511778	8.85791	0.00930814	0.115925	2610035D17Rik	0.774243	0.511778	2.95783	0.105748	0.631525	2610035D17Rik	-0.340112	0.511778	0.447159	0.513714	1
4930413G21Rik	0.443276	4.61136	3.85538	0.0756149	0.260669	4930413G21Rik	0.00762029	4.61136	0.00112359	0.973866	0.986842	4930413G21Rik	-0.117543	4.61136	0.264345	0.617419	1	2610044O15Rik8	-0.0520672	2.18547	0.00864885	0.927107	0.972789	2610044O15Rik8	0.263396	2.18547	0.22733	0.640226	0.964692	2610044O15Rik8	0.0739688	2.18547	0.0175184	0.896421	1
4930417O13Rik	1.25172	3.4442	17.3501	0.0016081	0.031521	4930417O13Rik	1.004	3.4442	10.9838	0.00698989	0.0695684	4930417O13Rik	0.227577	3.4442	0.535417	0.479784	1	2610206C17Rik	0.896299	4.06386	15.1682	0.00138009	0.0406212	2610206C17Rik	0.654322	4.06386	7.95533	0.0126858	0.261312	2610206C17Rik	-0.296729	4.06386	1.52784	0.235008	1
4930427A07Rik	-0.357609	5.11221	3.71961	0.0802285	0.268529	4930427A07Rik	-0.445922	5.11221	5.73172	0.035803	0.147482	4930427A07Rik	-0.0595348	5.11221	0.102877	0.754473	1	2610301B20Rik	-0.391375	3.5877	2.48052	0.135635	0.432059	2610301B20Rik	0.104136	3.5877	0.182149	0.675455	0.967425	2610301B20Rik	-0.0427422	3.5877	0.0303574	0.863958	1
4930429B21Rik	0.364223	2.22369	1.5631	0.237409	0.489923	4930429B21Rik	0.0531515	2.22369	0.031463	0.862467	0.924953	4930429B21Rik	-0.095128	2.22369	0.096231	0.762256	1	2610305D13Rik	-3.17095	-1.80096	0.590403	0.453417	0.737932	2610305D13Rik	0.664322	-1.80096	0.0711385	0.793082	0.985092	2610305D13Rik	1.51416	-1.80096	0.502794	0.488444	1
4930430F08Rik	-0.0514323	3.4262	0.0353316	0.854358	0.935726	4930430F08Rik	-0.10835	3.4262	0.154036	0.702278	0.826819	4930430F08Rik	-0.0736782	3.4262	0.0703409	0.795793	1	2610306M01Rik	0.333693	1.4201	0.657633	0.429805	0.721619	2610306M01Rik	0.314517	1.4201	0.569999	0.461699	0.924118	2610306M01Rik	0.275693	1.4201	0.436747	0.518504	1
4930453N24Rik	-0.411604	4.7326	4.7221	0.0527287	0.213079	4930453N24Rik	-0.0383795	4.7326	0.0412046	0.842885	0.913367	4930453N24Rik	-0.390669	4.7326	4.19527	0.0654181	1	2610318N02Rik	-0.462989	4.34627	2.88478	0.10958	0.39321	2610318N02Rik	-0.411543	4.34627	2.2774	0.151566	0.726871	2610318N02Rik	-0.081557	4.34627	0.0921757	0.765503	1
4930455C13Rik	-0.250097	3.96294	1.32412	0.274485	0.528214	4930455C13Rik	-0.412353	3.96294	3.52391	0.0875079	0.239452	4930455C13Rik	0.19323	3.96294	0.786882	0.394206	1	2610507B11Rik	0.209087	8.30816	0.385159	0.543954	0.795155	2610507B11Rik	0.0130986	8.30816	0.00149822	0.969623	0.998251	2610507B11Rik	-0.0176542	8.30816	0.00271838	0.959091	1
4930459C07Rik	2.29446	1.28538	6.74224	0.0249711	0.140716	4930459C07Rik	2.45166	1.28538	7.61086	0.0187064	0.107726	4930459C07Rik	0.387275	1.28538	0.126198	0.729172	1	2610507I01Rik	-0.0706847	2.21528	0.0631476	0.804921	0.927968	2610507I01Rik	-0.189593	2.21528	0.438124	0.517843	0.943058	2610507I01Rik	0.00902561	2.21528	0.00102755	0.974841	1
4930473A02Rik	0.0986328	4.49392	0.328378	0.578252	0.775408	4930473A02Rik	0.12724	4.49392	0.542604	0.476918	0.655629	4930473A02Rik	-0.0649597	4.49392	0.139585	0.715862	1	2610524H06Rik	-0.305479	3.22642	1.17379	0.29534	0.613693	2610524H06Rik	-0.386517	3.22642	1.84542	0.193938	0.785171	2610524H06Rik	-0.250978	3.22642	0.792891	0.386964	1
4930481A15Rik	-0.208044	2.42957	0.48009	0.502887	0.722037	4930481A15Rik	0.0887517	2.42957	0.0872888	0.773208	0.870155	4930481A15Rik	-0.388719	2.42957	1.56595	0.237005	1	2700029M09Rik	-0.803919	6.19259	4.31118	0.0550416	0.284745	2700029M09Rik	-0.395779	6.19259	1.07518	0.315827	0.864315	2700029M09Rik	0.00525105	6.19259	0.000193871	0.98907	1
4930483K19Rik	0.0131533	3.26526	0.00164657	0.968366	0.987164	4930483K19Rik	-0.49315	3.26526	2.20377	0.166023	0.350077	4930483K19Rik	-0.207123	3.26526	0.391129	0.544585	1	2700038G22Rik	-1.10869	2.63712	18.8156	0.000556522	0.0234054	2700038G22Rik	-0.437716	2.63712	3.17479	0.0945662	0.612093	2700038G22Rik	0.0392164	2.63712	0.0270715	0.871457	1
4930486L24Rik	0.555858	1.71654	0.838349	0.379719	0.622868	4930486L24Rik	0.750059	1.71654	1.50305	0.246082	0.437758	4930486L24Rik	-1.5361	1.71654	4.22419	0.0646698	1	2700049A03Rik	0.0266963	3.89669	0.00594969	0.939513	0.976543	2700049A03Rik	-0.211151	3.89669	0.362373	0.555974	0.955395	2700049A03Rik	-0.279356	3.89669	0.633947	0.438045	1
4930503L19Rik	-0.488586	4.80839	6.89778	0.023728	0.137781	4930503L19Rik	-0.442081	4.80839	5.61645	0.0373623	0.151217	4930503L19Rik	0.0109868	4.80839	0.00349675	0.953917	1	2700060E02Rik	-0.110467	7.11436	0.126877	0.726537	0.892539	2700060E02Rik	-0.0527654	7.11436	0.029016	0.866965	0.991669	2700060E02Rik	-0.111327	7.11436	0.128779	0.724586	1
4930506C21Rik	-0.288594	4.65188	0.537609	0.478906	0.706063	4930506C21Rik	0.133205	4.65188	0.115009	0.740959	0.851175	4930506C21Rik	0.173335	4.65188	0.193622	0.668521	1	2700062C07Rik	-0.709759	4.08316	3.47971	0.0813435	0.341277	2700062C07Rik	-0.219989	4.08316	0.347257	0.564238	0.956468	2700062C07Rik	-0.0608941	4.08316	0.0269579	0.871724	1
4930507D05Rik	-0.544327	2.31289	4.18227	0.0657827	0.239107	4930507D05Rik	-1.11551	2.31289	15.8211	0.00220972	0.0417376	4930507D05Rik	0.092398	2.31289	0.121547	0.734009	1	2700081O15Rik	0.197072	3.47787	0.20711	0.655409	0.857501	2700081O15Rik	0.0788891	3.47787	0.0325223	0.859244	0.991669	2700081O15Rik	0.910582	3.47787	4.63336	0.0476404	1
4930513N10Rik	-0.303903	3.4142	0.392466	0.54391	0.751659	4930513N10Rik	-0.951477	3.4142	3.59211	0.084883	0.234755	4930513N10Rik	-0.0761775	3.4142	0.0242825	0.879018	1	2700094K13Rik	-0.53709	7.36733	2.73534	0.118436	0.406564	2700094K13Rik	-0.32531	7.36733	1.01662	0.328941	0.872285	2700094K13Rik	-0.0492076	7.36733	0.0236261	0.879841	1
4930523C07Rik	-0.586955	5.0824	2.7696	0.124535	0.344351	4930523C07Rik	-0.635216	5.0824	3.21691	0.100651	0.25922	4930523C07Rik	0.0554261	5.0824	0.02487	0.877576	1	2700097O09Rik	-0.0852092	3.23334	0.028683	0.867724	0.950311	2700097O09Rik	0.0246981	3.23334	0.00241679	0.961425	0.998251	2700097O09Rik	0.211384	3.23334	0.179859	0.677375	1
4930526I15Rik	0.375349	3.78891	4.42033	0.0595869	0.227686	4930526I15Rik	0.259516	3.78891	2.08174	0.1772	0.361739	4930526I15Rik	-0.14652	3.78891	0.643264	0.439676	1	2700099C18Rik	-0.146886	2.94072	0.229848	0.638392	0.846533	2700099C18Rik	-0.0811562	2.94072	0.0698141	0.795121	0.985092	2700099C18Rik	0.0666842	2.94072	0.0480287	0.829416	1
4930528A17Rik	0.289443	2.31538	0.426915	0.527059	0.738177	4930528A17Rik	-0.344124	2.31538	0.55217	0.473156	0.652409	4930528A17Rik	-0.0426554	2.31538	0.00859817	0.927805	1	2810001G20Rik	0.00710724	1.4699	0.000186185	0.989289	0.996629	2810001G20Rik	0.054621	1.4699	0.0105804	0.919406	0.996063	2810001G20Rik	0.0692795	1.4699	0.0171335	0.89756	1
4930539E08Rik	2.52209	4.80614	42.4173	4.55336e-05	0.00398528	4930539E08Rik	2.07712	4.80614	29.1674	0.00022385	0.0130615	4930539E08Rik	-0.777719	4.80614	3.68901	0.081318	1	2810002D19Rik	-0.571322	2.12431	2.47745	0.13587	0.432508	2810002D19Rik	-0.0744913	2.12431	0.0444118	0.835861	0.989328	2810002D19Rik	-0.0960512	2.12431	0.074109	0.789073	1
4930539J05Rik	-0.0122538	5.13933	0.00456228	0.947372	0.976763	4930539J05Rik	-0.106893	5.13933	0.344392	0.569265	0.729567	4930539J05Rik	0.103053	5.13933	0.319974	0.583085	1	2810004N23Rik	-0.424704	5.98875	1.13373	0.303434	0.62044	2810004N23Rik	-0.174278	5.98875	0.193725	0.665965	0.965896	2810004N23Rik	-0.00864672	5.98875	0.000481557	0.982775	1
4930549G23Rik	0.0785567	3.11159	0.150414	0.705611	0.852765	4930549G23Rik	-0.102602	3.11159	0.249461	0.627388	0.773419	4930549G23Rik	0.0814115	3.11159	0.156652	0.699899	1	2810006K23Rik	0.115983	3.26136	0.246567	0.626534	0.840681	2810006K23Rik	0.0810998	3.26136	0.119216	0.734569	0.97748	2810006K23Rik	-0.207712	3.26136	0.763713	0.395629	1
4930562F07Rik	-0.710056	3.50043	3.18556	0.102129	0.308316	4930562F07Rik	-0.669033	3.50043	2.78854	0.12339	0.294123	4930562F07Rik	0.0771837	3.50043	0.0383221	0.848401	1	2810013P06Rik	0.160325	2.21418	0.400956	0.535916	0.790947	2810013P06Rik	0.244265	2.21418	0.925873	0.35085	0.88792	2810013P06Rik	-0.00376158	2.21418	0.000213496	0.98853	1
4930577N17Rik	0.0636167	2.8483	0.0438236	0.838046	0.926699	4930577N17Rik	-0.32699	2.8483	1.10074	0.316823	0.51163	4930577N17Rik	0.149882	2.8483	0.236174	0.636611	1	2810021J22Rik	-0.0795511	2.62551	0.156077	0.698228	0.879482	2810021J22Rik	0.0837232	2.62551	0.173657	0.682649	0.969382	2810021J22Rik	0.0584816	2.62551	0.0852532	0.774209	1
4930579G18Rik	-0.49732	4.07155	3.53588	0.0870396	0.281158	4930579G18Rik	-0.946519	4.07155	12.3061	0.004971	0.0605751	4930579G18Rik	-0.162514	4.07155	0.375786	0.552449	1	2810025M15Rik	0.129634	2.61135	0.0833281	0.776697	0.916366	2810025M15Rik	0.207342	2.61135	0.212343	0.651397	0.964992	2810025M15Rik	0.118603	2.61135	0.068986	0.79631	1
4930579G24Rik	-0.129887	4.04383	0.456233	0.513471	0.72943	4930579G24Rik	-0.0287652	4.04383	0.0222138	0.884243	0.938163	4930579G24Rik	0.204272	4.04383	1.1194	0.312943	1	2810403A07Rik	-0.139627	5.64429	0.445605	0.514334	0.778047	2810403A07Rik	-0.0887222	5.64429	0.180081	0.677187	0.968195	2810403A07Rik	-0.0315868	5.64429	0.0229322	0.881604	1
4930581F22Rik	1.09579	4.0465	15.0149	0.00263227	0.0417546	4930581F22Rik	0.42419	4.0465	2.21409	0.165119	0.349003	4930581F22Rik	-0.307869	4.0465	1.11404	0.31405	1	2810403D21Rik	0.179817	0.57354	0.129677	0.723706	0.891074	2810403D21Rik	-0.0554649	0.57354	0.0112754	0.916819	0.995931	2810403D21Rik	0.224685	0.57354	0.200319	0.660755	1
4931406C07Rik	0.0813343	3.59176	0.16187	0.695222	0.846985	4931406C07Rik	0.177584	3.59176	0.763813	0.400994	0.590882	4931406C07Rik	0.0637138	3.59176	0.0967422	0.761645	1	2810408A11Rik	0.729406	1.63127	0.534121	0.47591	0.75259	2810408A11Rik	0.130604	1.63127	0.0153228	0.903095	0.9942	2810408A11Rik	-1.27117	1.63127	1.12183	0.30594	1
4931406P16Rik	-0.119163	4.95731	0.225449	0.644295	0.816981	4931406P16Rik	-0.66962	4.95731	6.93589	0.0234243	0.118933	4931406P16Rik	0.0346097	4.95731	0.01888	0.893218	1	2810408I11Rik	-0.505981	2.75401	1.0874	0.313188	0.629162	2810408I11Rik	-0.134865	2.75401	0.0796863	0.781492	0.983552	2810408I11Rik	-0.0982474	2.75401	0.0426641	0.839073	1
4931414P19Rik	0.0135578	2.9846	0.00212554	0.964062	0.985509	4931414P19Rik	-0.108324	2.9846	0.131789	0.72353	0.83979	4931414P19Rik	0.146458	2.9846	0.24117	0.633106	1	2810410L24Rik	0.474976	-0.962882	0.384643	0.543941	0.795155	2810410L24Rik	0.1845	-0.962882	0.0504606	0.825133	0.989317	2810410L24Rik	-0.0848808	-0.962882	0.0101168	0.921143	1
4931428F04Rik	0.285226	2.98086	0.339427	0.572022	0.770804	4931428F04Rik	-0.16689	2.98086	0.110797	0.745556	0.853878	4931428F04Rik	-0.128128	2.98086	0.0643937	0.804407	1	2810417H13Rik	-0.213184	8.21196	0.772084	0.393111	0.695533	2810417H13Rik	-0.187434	8.21196	0.597478	0.451273	0.918379	2810417H13Rik	-0.0972854	8.21196	0.161754	0.693088	1
4931440J10Rik	-0.0897988	1.61688	0.0487691	0.829306	0.92333	4931440J10Rik	-0.801612	1.61688	3.37085	0.0937944	0.248825	4931440J10Rik	0.202031	1.61688	0.23968	0.634152	1	2810428I15Rik	-0.24258	5.83165	0.51058	0.485606	0.760332	2810428I15Rik	-0.150292	5.83165	0.196781	0.663516	0.965616	2810428I15Rik	-0.116599	5.83165	0.11873	0.735088	1
4931440P22Rik	2.21375	1.99693	5.58245	0.037923	0.177576	4931440P22Rik	1.48377	1.99693	2.33101	0.155425	0.337207	4931440P22Rik	-0.483004	1.99693	0.176009	0.683011	1	2810468N07Rik	-0.437622	0.635062	0.936371	0.348299	0.660594	2810468N07Rik	-0.612733	0.635062	1.70562	0.210898	0.794654	2810468N07Rik	-0.0489114	0.635062	0.012376	0.91287	1
4932416H05Rik	0.0854447	2.76575	0.0705684	0.795471	0.902888	4932416H05Rik	-0.136982	2.76575	0.174177	0.684533	0.815582	4932416H05Rik	0.200539	2.76575	0.377087	0.551775	1	2810474O19Rik	0.292512	4.37433	1.73475	0.207118	0.527728	2810474O19Rik	0.12632	4.37433	0.318744	0.580515	0.956468	2810474O19Rik	-0.0686376	4.37433	0.0930537	0.764425	1
4932438A13Rik	0.391293	6.52445	1.21524	0.294052	0.546681	4932438A13Rik	-0.286719	6.52445	0.648789	0.437772	0.623895	4932438A13Rik	-0.0569027	6.52445	0.0255916	0.875829	1	2900008C10Rik	0.225736	2.48278	0.370271	0.551753	0.798919	2900008C10Rik	0.347779	2.48278	0.878592	0.363098	0.897107	2900008C10Rik	-0.199996	2.48278	0.27251	0.609102	1
4932438H23Rik	1.97875	2.89719	3.23813	0.0996854	0.304082	4932438H23Rik	1.38176	2.89719	1.53945	0.24077	0.432375	4932438H23Rik	-1.09376	2.89719	0.724612	0.412966	1	2900011O08Rik	-0.818663	0.239964	1.40489	0.254056	0.579306	2900011O08Rik	-1.81717	0.239964	5.07032	0.0394965	0.441225	2900011O08Rik	-0.0797142	0.239964	0.0156194	0.902175	1
4933404O12Rik	-0.421346	3.41069	2.39666	0.150137	0.383356	4933404O12Rik	-0.854589	3.41069	9.37686	0.0109236	0.0853635	4933404O12Rik	-0.222415	3.41069	0.656551	0.435123	1	2900026A02Rik	3.58886	2.85042	12.5922	0.00283664	0.0619224	2900026A02Rik	3.01079	2.85042	8.71532	0.00971681	0.224576	2900026A02Rik	-0.657957	2.85042	0.249684	0.6244	1
4933408J17Rik	-0.119656	6.63487	0.187963	0.673077	0.832489	4933408J17Rik	0.402717	6.63487	2.12575	0.173058	0.357393	4933408J17Rik	0.179107	6.63487	0.420237	0.530244	1	2900041M22Rik	0.134098	0.548866	0.137448	0.715933	0.88758	2900041M22Rik	-0.113457	0.548866	0.0900248	0.768199	0.98076	2900041M22Rik	-0.626206	0.548866	2.50213	0.134217	1
4933412E12Rik	-0.106456	3.29423	0.18158	0.678317	0.835247	4933412E12Rik	-0.0148106	3.29423	0.00346296	0.95414	0.976634	4933412E12Rik	-0.0466302	3.29423	0.0338958	0.857311	1	2900076A07Rik	0.195935	1.22849	0.269725	0.610937	0.831338	2900076A07Rik	0.560192	1.22849	2.29036	0.150532	0.724735	2900076A07Rik	-0.244645	1.22849	0.382531	0.545337	1
4933413G19Rik	-1.00087	1.51812	6.22298	0.0299904	0.155472	4933413G19Rik	-0.426471	1.51812	1.16833	0.303106	0.496826	4933413G19Rik	-0.507823	1.51812	1.59014	0.233656	1	2900097C17Rik	-0.333046	6.29667	4.21118	0.0576079	0.292902	2900097C17Rik	-0.169122	6.29667	1.09553	0.31144	0.861413	2900097C17Rik	-0.0227355	6.29667	0.019975	0.889444	1
4933416M07Rik	0.296213	2.44139	1.00465	0.337935	0.587167	4933416M07Rik	0.0993314	2.44139	0.108458	0.748153	0.855063	4933416M07Rik	0.172694	2.44139	0.322801	0.581453	1	3000002C10Rik	-0.115379	1.53622	0.0554174	0.817006	0.93395	3000002C10Rik	0.394072	1.53622	0.689071	0.419216	0.910559	3000002C10Rik	0.685349	1.53622	2.19294	0.158896	1
4933427D14Rik	-0.262532	4.11185	2.0731	0.178027	0.420473	4933427D14Rik	-0.392399	4.11185	4.55217	0.0564644	0.188996	4933427D14Rik	-0.137071	4.11185	0.556939	0.471294	1	3010026O09Rik	-0.054223	2.92352	0.0421331	0.840062	0.941539	3010026O09Rik	-0.189437	2.92352	0.501446	0.489475	0.933694	3010026O09Rik	-0.135987	2.92352	0.261002	0.616698	1
4933433G19Rik	-0.405959	2.82372	3.04011	0.109345	0.319347	4933433G19Rik	-0.2667	2.82372	1.29486	0.279564	0.473558	4933433G19Rik	0.237061	2.82372	1.04387	0.329078	1	3110001I22Rik	-0.0650269	3.37037	0.0338285	0.856479	0.946294	3110001I22Rik	0.00724228	3.37037	0.00041932	0.983926	0.998395	3110001I22Rik	0.0484975	3.37037	0.0189528	0.89229	1
4933434E20Rik	0.086143	5.73659	0.22638	0.643618	0.816755	4933434E20Rik	0.385346	5.73659	4.51806	0.0572519	0.190286	4933434E20Rik	0.0825316	5.73659	0.206274	0.658618	1	3110002H16Rik	0.327898	5.25973	3.95667	0.0648001	0.308976	3110002H16Rik	0.337317	5.25973	4.17907	0.0584619	0.513851	3110002H16Rik	-0.0387853	5.25973	0.0541862	0.819006	1
4933439C10Rik	0.0070921	2.95461	0.000438881	0.983665	0.992542	4933439C10Rik	-0.40734	2.95461	1.37251	0.266368	0.459703	4933439C10Rik	-0.0789775	2.95461	0.0521134	0.823654	1	3110009E18Rik	0.021235	1.78806	0.00189914	0.965802	0.989635	3110009E18Rik	0.00611352	1.78806	0.000156236	0.990188	0.999358	3110009E18Rik	0.34857	1.78806	0.524925	0.47965	1
5031414D18Rik	3.67561	1.34504	30.1572	0.000176221	0.0088738	5031414D18Rik	3.14566	1.34504	20.2658	0.000857134	0.0260401	5031414D18Rik	0.622369	1.34504	0.45504	0.513621	1	3110040N11Rik	-0.274213	4.5917	0.473583	0.501605	0.770835	3110040N11Rik	-0.154144	4.5917	0.150361	0.703512	0.972708	3110040N11Rik	-0.111991	4.5917	0.0796268	0.781571	1
5031425E22Rik	0.471234	3.19053	4.82642	0.0505868	0.208394	5031425E22Rik	0.107275	3.19053	0.241993	0.632533	0.777396	5031425E22Rik	-0.133098	3.19053	0.360984	0.560253	1	3110043O21Rik	-0.950102	3.80832	8.05264	0.0122491	0.133329	3110043O21Rik	-0.635659	3.80832	3.69789	0.0732238	0.553109	3110043O21Rik	0.0342138	3.80832	0.0113713	0.916458	1
5031439G07Rik	0.0390207	4.14952	0.0493568	0.828296	0.922942	5031439G07Rik	-0.0554266	4.14952	0.098295	0.759806	0.862141	5031439G07Rik	0.0519089	4.14952	0.0858381	0.775042	1	3110045C21Rik	-0.238558	0.0433429	0.298182	0.592989	0.823113	3110045C21Rik	0.0882513	0.0433429	0.0427101	0.839029	0.990055	3110045C21Rik	-0.669535	0.0433429	2.06847	0.170744	1
5330426P16Rik	0.770609	3.71031	6.13958	0.0308828	0.157776	5330426P16Rik	0.41747	3.71031	1.76893	0.210688	0.399042	5330426P16Rik	-0.0392025	3.71031	0.0151022	0.904431	1	3110052M02Rik	-0.250164	4.78314	2.21748	0.1567	0.463223	3110052M02Rik	-0.102891	4.78314	0.377675	0.547846	0.955217	3110052M02Rik	-0.00261326	4.78314	0.000245711	0.987695	1
5430405H02Rik	-0.262042	3.17224	2.0244	0.182789	0.426443	5430405H02Rik	-0.369959	3.17224	3.93241	0.0731441	0.216103	5430405H02Rik	-0.0349551	3.17224	0.0353817	0.854256	1	3110056K07Rik	-0.036751	1.44359	0.0121275	0.913739	0.968218	3110056K07Rik	0.202704	1.44359	0.376296	0.548583	0.955217	3110056K07Rik	-0.130035	1.44359	0.147282	0.706415	1
5430416N02Rik	-0.551291	3.88757	4.18836	0.065609	0.238934	5430416N02Rik	-0.0945691	3.88757	0.124402	0.731038	0.844808	5430416N02Rik	0.0330514	3.88757	0.0151139	0.904395	1	3110057O12Rik	0.366681	3.43171	0.879915	0.362743	0.672985	3110057O12Rik	0.0219997	3.43171	0.00306053	0.956595	0.998251	3110057O12Rik	-0.496309	3.43171	1.48236	0.241782	1
5430427O19Rik	-2.01145	1.00537	20.6754	0.00086209	0.0226006	5430427O19Rik	-2.03437	1.00537	19.521	0.00106406	0.0292126	5430427O19Rik	0.0440343	1.00537	0.012815	0.911935	1	3110062M04Rik	0.955458	3.92113	10.5223	0.00531386	0.084188	3110062M04Rik	0.622563	3.92113	4.37104	0.053571	0.498805	3110062M04Rik	-0.0732484	3.92113	0.057499	0.813664	1
5530601H04Rik	-0.383087	2.9558	0.766188	0.400288	0.640158	5530601H04Rik	-0.124422	2.9558	0.0804364	0.782025	0.876084	5530601H04Rik	-0.337989	2.9558	0.57627	0.463888	1	3110082I17Rik	-1.37937	5.34812	13.8028	0.00199989	0.050903	3110082I17Rik	-0.993689	5.34812	7.41148	0.0154819	0.292032	3110082I17Rik	-0.067431	5.34812	0.0366216	0.850744	1
5730408K05Rik	0.148515	2.14338	0.124784	0.730646	0.866685	5730408K05Rik	0.58879	2.14338	1.98248	0.18703	0.372506	5730408K05Rik	0.619274	2.14338	2.16066	0.169874	1	3300002I08Rik	1.26624	-0.52604	7.85081	0.0130168	0.136902	3300002I08Rik	0.400101	-0.52604	0.606199	0.447861	0.918291	3300002I08Rik	-1.52026	-0.52604	5.10747	0.0384946	1
5730455P16Rik	0.0577429	4.0287	0.0842341	0.777089	0.892424	5730455P16Rik	-0.0615583	4.0287	0.094269	0.764608	0.864573	5730455P16Rik	-0.0180683	4.0287	0.00806018	0.930092	1	3300005D01Rik	3.1793	-0.443124	13.6725	0.00167702	0.0449777	3300005D01Rik	2.90473	-0.443124	10.4534	0.00467162	0.151504	3300005D01Rik	-1.19943	-0.443124	0.539564	0.472194	1
5730508B09Rik	0.222558	3.78864	0.94144	0.352957	0.599755	5730508B09Rik	0.533648	3.78864	5.39463	0.0406017	0.159174	5730508B09Rik	0.203974	3.78864	0.771997	0.398565	1	3830403N18Rik	-0.151135	0.272162	0.119735	0.734073	0.896815	3830403N18Rik	-0.351828	0.272162	0.598769	0.450937	0.918291	3830403N18Rik	-0.125777	0.272162	0.0820297	0.778439	1
5830415F09Rik	-0.244839	3.68917	1.4352	0.256331	0.509448	5830415F09Rik	0.030293	3.68917	0.0219433	0.884944	0.938631	5830415F09Rik	-0.0632762	3.68917	0.0941888	0.764705	1	3830406C13Rik	0.104517	3.7691	0.204133	0.65772	0.859499	3830406C13Rik	0.0376274	3.7691	0.0261517	0.873639	0.991669	3830406C13Rik	0.0222254	3.7691	0.00913807	0.92508	1
5830416P10Rik	-0.144779	1.91051	0.119898	0.735743	0.86983	5830416P10Rik	0.133823	1.91051	0.102114	0.755354	0.860086	5830416P10Rik	-0.695549	1.91051	2.41624	0.148646	1	3830408C21Rik	0.244533	-0.14976	0.104197	0.75128	0.905194	3830408C21Rik	-0.362711	-0.14976	0.184116	0.673922	0.967098	3830408C21Rik	-0.233255	-0.14976	0.0814776	0.779185	1
5830417I10Rik	-0.336201	5.65421	2.23808	0.163043	0.400901	5830417I10Rik	-0.655976	5.65421	8.39952	0.0146241	0.0968615	5830417I10Rik	-0.162494	5.65421	0.521266	0.48551	1	4430402I18Rik	-0.0741572	0.625447	0.0434339	0.837666	0.940575	4430402I18Rik	0.0240741	0.625447	0.00450544	0.947355	0.998251	4430402I18Rik	-0.303164	0.625447	0.680428	0.422143	1
5830428M24Rik	1.4382	2.30466	20.5248	0.00088024	0.0227871	5830428M24Rik	1.20917	2.30466	14.0687	0.00326351	0.048833	5830428M24Rik	-0.880371	2.30466	5.55308	0.038274	1	4632404H12Rik	-0.344055	0.99968	0.999294	0.333024	0.646024	4632404H12Rik	-0.1906	0.99968	0.306594	0.587776	0.957951	4632404H12Rik	-0.1277	0.99968	0.142971	0.710537	1
5830432E09Rik	3.0749	2.20392	16.3148	0.00200719	0.0363127	5830432E09Rik	2.4512	2.20392	9.79226	0.00974538	0.0803261	5830432E09Rik	-0.549543	2.20392	0.289559	0.601371	1	4632415L05Rik	-0.111864	3.51699	0.283081	0.602301	0.827863	4632415L05Rik	-0.079645	3.51699	0.142755	0.710728	0.97428	4632415L05Rik	-0.0865172	3.51699	0.16944	0.686297	1
6030458C11Rik	-0.411115	4.95473	4.8893	0.0493428	0.205108	6030458C11Rik	-0.598913	4.95473	10.2248	0.00858844	0.0752888	6030458C11Rik	0.0811283	4.95473	0.190597	0.670946	1	4632428C04Rik	2.14882	-0.671446	8.03932	0.011491	0.129457	4632428C04Rik	1.85944	-0.671446	5.40793	0.0327917	0.408942	4632428C04Rik	-0.63873	-0.671446	0.309103	0.585536	1
6230400D17Rik	-0.218138	3.62622	0.684816	0.42569	0.659897	6230400D17Rik	0.502268	3.62622	3.68002	0.0816404	0.230499	6230400D17Rik	0.075011	3.62622	0.0799316	0.78269	1	4632428N05Rik	1.54731	6.29653	3.71393	0.0726634	0.32338	4632428N05Rik	0.928208	6.29653	1.3301	0.266418	0.831661	4632428N05Rik	-0.489375	6.29653	0.345513	0.565206	1
6330408A02Rik	0.308015	2.08029	0.914129	0.359764	0.606255	6330408A02Rik	0.18195	2.08029	0.306136	0.591239	0.746871	6330408A02Rik	0.327753	2.08029	0.986306	0.342201	1	4732471J01Rik	0.315981	2.02253	0.230074	0.638233	0.846533	4732471J01Rik	-0.369511	2.02253	0.277677	0.605761	0.959868	4732471J01Rik	-0.509896	2.02253	0.526623	0.478951	1
6330409D20Rik	-0.159429	1.9418	0.106247	0.750636	0.878467	6330409D20Rik	-0.647161	1.9418	1.58738	0.23403	0.425319	6330409D20Rik	-0.351943	1.9418	0.475759	0.504782	1	4831440E17Rik	0.833381	-0.761899	0.885892	0.360625	0.67127	4831440E17Rik	0.905917	-0.761899	1.01912	0.327792	0.871998	4831440E17Rik	0.0331913	-0.761899	0.00109319	0.974034	1
6330415G19Rik	-0.361328	2.81688	1.62138	0.229401	0.481479	6330415G19Rik	-0.685165	2.81688	5.51341	0.0388292	0.154811	6330415G19Rik	-0.0304475	2.81688	0.0113495	0.917095	1	4833417C18Rik	-0.535322	-0.104042	0.926585	0.350944	0.663202	4833417C18Rik	-0.443805	-0.104042	0.62306	0.442155	0.916862	4833417C18Rik	-0.32866	-0.104042	0.363295	0.555644	1
6330416G13Rik	-0.251618	3.93584	0.720764	0.41416	0.651907	6330416G13Rik	-0.245291	3.93584	0.677511	0.428095	0.61568	6330416G13Rik	-0.213607	3.93584	0.50873	0.490686	1	4833419F23Rik	0.0376988	1.01738	0.00487286	0.945252	0.979569	4833419F23Rik	0.290124	1.01738	0.293143	0.596008	0.957975	4833419F23Rik	0.368941	1.01738	0.48684	0.495804	1
6430548M08Rik	3.30764	1.51669	11.3559	0.00631621	0.066876	6430548M08Rik	2.80083	1.51669	7.57439	0.0189334	0.108523	6430548M08Rik	-0.371283	1.51669	0.0682914	0.798704	1	4833420G17Rik	-0.136691	4.74275	0.874658	0.36414	0.674323	4833420G17Rik	-0.125594	4.74275	0.736094	0.404104	0.907657	4833420G17Rik	0.0313797	4.74275	0.046523	0.832066	1
6430562O15Rik	-0.146255	3.63892	0.582978	0.461363	0.691668	6430562O15Rik	0.051795	3.63892	0.0727046	0.792478	0.883129	6430562O15Rik	0.299845	3.63892	2.43546	0.14718	1	4833439L19Rik	-0.206362	5.94861	1.34466	0.263923	0.587349	4833439L19Rik	-0.224558	5.94861	1.58785	0.226442	0.807591	4833439L19Rik	-0.0562253	5.94861	0.100625	0.755351	1
6430571L13Rik	-0.188326	2.51415	0.431799	0.524749	0.736565	6430571L13Rik	-0.165179	2.51415	0.324658	0.580383	0.738425	6430571L13Rik	-0.170162	2.51415	0.33797	0.572837	1	4921507L20Rik	-1.25361	-0.570643	6.59285	0.0211801	0.173993	4921507L20Rik	-0.122762	-0.570643	0.083907	0.775957	0.982079	4921507L20Rik	0.190883	-0.570643	0.229008	0.639023	1
6430706D22Rik	-0.291822	7.58513	1.95213	0.190162	0.436462	6430706D22Rik	-0.605738	7.58513	8.34594	0.0148672	0.0976222	6430706D22Rik	0.0342781	7.58513	0.0269561	0.872593	1	4921511I17Rik	0.927459	-0.766272	2.41379	0.13902	0.436494	4921511I17Rik	0.639748	-0.766272	1.00529	0.330344	0.873394	4921511I17Rik	-0.0871883	-0.766272	0.0155829	0.902148	1
6530402F18Rik	0.054207	5.2358	0.0680719	0.799031	0.904786	6530402F18Rik	-0.0519919	5.2358	0.0621778	0.807725	0.891851	6530402F18Rik	0.0265921	5.2358	0.0162267	0.900957	1	4921524J17Rik	-0.427341	3.87659	1.24989	0.280756	0.603409	4921524J17Rik	-0.184189	3.87659	0.235584	0.634265	0.964654	4921524J17Rik	-0.0739039	3.87659	0.0382881	0.847431	1
6720489N17Rik	0.447393	1.75527	1.52606	0.242703	0.494829	6720489N17Rik	0.519707	1.75527	2.01017	0.184233	0.369181	6720489N17Rik	-0.136475	1.75527	0.123751	0.731717	1	4921525O09Rik	0.127903	2.04263	0.023435	0.880326	0.955147	4921525O09Rik	-0.06189	2.04263	0.00523331	0.943264	0.998115	4921525O09Rik	-0.669715	2.04263	0.563989	0.464018	1
6820431F20Rik	-0.525443	2.80379	2.69236	0.129358	0.350819	6820431F20Rik	-0.845502	2.80379	6.57728	0.026481	0.126428	6820431F20Rik	0.504027	2.80379	2.55396	0.138597	1	4921531C22Rik	0.703097	0.149959	2.5379	0.131817	0.426214	4921531C22Rik	0.546698	0.149959	1.42936	0.250273	0.823914	4921531C22Rik	-0.135595	0.149959	0.0758121	0.78678	1
8030462N17Rik	-0.0699591	4.33209	0.0987953	0.759217	0.882561	8030462N17Rik	-0.410438	4.33209	3.32164	0.095908	0.252308	8030462N17Rik	0.225126	4.33209	1.01434	0.33571	1	4930402H24Rik	1.36418	2.1572	9.4344	0.00758991	0.102139	4930402H24Rik	0.779613	2.1572	2.8701	0.110432	0.641038	4930402H24Rik	-0.449287	2.1572	0.797888	0.385519	1
8430419L09Rik	0.313201	4.60907	1.28046	0.282107	0.536208	8430419L09Rik	0.159534	4.60907	0.329032	0.577878	0.73666	8430419L09Rik	-0.314289	4.60907	1.24961	0.287671	1	4930404I05Rik	-1.37773	-0.0672355	11.8043	0.00364551	0.068816	4930404I05Rik	-1.07452	-0.0672355	7.45137	0.0154304	0.292032	4930404I05Rik	-0.154033	-0.0672355	0.199814	0.661214	1
9030025P20Rik	-0.452256	0.913939	0.256529	0.622645	0.803345	9030025P20Rik	0.958501	0.913939	1.36804	0.267193	0.46048	9030025P20Rik	-0.71808	0.913939	0.544655	0.476165	1	4930404N11Rik	-0.5063	2.12703	2.16869	0.161053	0.468321	4930404N11Rik	0.0756285	2.12703	0.0517957	0.822971	0.989132	4930404N11Rik	0.177929	2.12703	0.294926	0.59488	1
9030617O03Rik	0.616272	4.40923	0.841758	0.378758	0.621661	9030617O03Rik	0.749045	4.40923	1.23749	0.289899	0.483549	9030617O03Rik	-0.331266	4.40923	0.231106	0.640213	1	4930413G21Rik	0.29475	4.23742	0.428401	0.522455	0.783944	4930413G21Rik	0.0109561	4.23742	0.000577811	0.981132	0.998251	4930413G21Rik	-0.354378	4.23742	0.591132	0.453642	1
9030619P08Rik	-2.59147	0.63847	0.582195	0.458199	0.688403	9030619P08Rik	-2.29788	0.63847	0.440709	0.517634	0.690679	9030619P08Rik	-5.53261	0.63847	0.943235	0.348034	1	4930414N06Rik	0.130156	0.605953	0.0785882	0.782985	0.918401	4930414N06Rik	-0.360278	0.605953	0.520198	0.481665	0.931007	4930414N06Rik	-0.268968	0.605953	0.306752	0.587706	1
9030624J02Rik	0.0992747	5.94031	0.350385	0.565976	0.767689	9030624J02Rik	-0.0792018	5.94031	0.221872	0.646908	0.787473	9030624J02Rik	-0.0268929	5.94031	0.0255262	0.875986	1	4930417O13Rik	-0.0451626	3.52408	0.00580576	0.940247	0.976896	4930417O13Rik	-0.0259228	3.52408	0.00189928	0.9658	0.998251	4930417O13Rik	-0.475004	3.52408	0.60975	0.446751	1
9130011E15Rik	0.324257	3.66959	1.59295	0.233256	0.485021	9130011E15Rik	0.142629	3.66959	0.302193	0.593601	0.748483	9130011E15Rik	0.206091	3.66959	0.625586	0.445857	1	4930427A07Rik	0.0049662	4.89535	0.000496396	0.982512	0.99436	4930427A07Rik	-0.00855946	4.89535	0.001469	0.96992	0.998251	4930427A07Rik	0.154059	4.89535	0.48164	0.498043	1
9130019O22Rik	0.319011	3.04616	1.32205	0.274841	0.528557	9130019O22Rik	0.0476612	3.04616	0.0284516	0.869143	0.92895	9130019O22Rik	0.227952	3.04616	0.647527	0.438208	1	4930428O21Rik	-0.631379	-0.0711036	1.32293	0.267927	0.590773	4930428O21Rik	-0.988704	-0.0711036	2.8167	0.113823	0.648687	4930428O21Rik	-0.0592289	-0.0711036	0.0132358	0.909921	1
9130023H24Rik	-0.048874	3.29788	0.0224391	0.883662	0.94595	9130023H24Rik	-0.465647	3.29788	1.95446	0.189921	0.376045	9130023H24Rik	-0.333749	3.29788	0.99983	0.339044	1	4930429B21Rik	0.494443	2.06032	0.760937	0.396478	0.697246	4930429B21Rik	0.797446	2.06032	2.02285	0.174954	0.757441	4930429B21Rik	0.408246	2.06032	0.504118	0.488345	1
9130221H12Rik	-0.130775	5.71294	0.737657	0.408912	0.64717	9130221H12Rik	0.0458322	5.71294	0.0904747	0.769237	0.867663	9130221H12Rik	-0.015379	5.71294	0.0101492	0.921584	1	4930429F24Rik	1.65983	-0.680508	3.21228	0.0914994	0.361717	4930429F24Rik	1.72566	-0.680508	3.40332	0.0831497	0.582413	4930429F24Rik	-0.801649	-0.680508	0.355874	0.558929	1
9130401M01Rik	-0.276872	5.54873	1.10729	0.315451	0.567225	9130401M01Rik	0.236615	5.54873	0.811069	0.387279	0.578871	9130401M01Rik	0.134921	5.54873	0.262653	0.618533	1	4930430F08Rik	-0.338348	3.62307	1.158	0.298493	0.616493	4930430F08Rik	-0.152007	3.62307	0.235971	0.633988	0.964654	4930430F08Rik	-0.0869121	3.62307	0.0777335	0.784112	1
9230114K14Rik	0.317382	1.75166	0.313117	0.587104	0.779788	9230114K14Rik	0.752557	1.75166	1.78745	0.208508	0.39659	9230114K14Rik	-0.162644	1.75166	0.0715416	0.794106	1	4930432K21Rik	-0.0806623	1.82866	0.0472531	0.830778	0.938696	4930432K21Rik	-0.329412	1.82866	0.741629	0.402395	0.907592	4930432K21Rik	-0.216141	1.82866	0.32928	0.574398	1
9330020H09Rik	-0.00654131	3.35003	0.000919601	0.976356	0.990119	9330020H09Rik	0.215417	3.35003	0.988234	0.341742	0.535941	9330020H09Rik	0.0479951	3.35003	0.0480144	0.830606	1	4930452B06Rik	1.21586	0.45386	8.2349	0.0115896	0.129689	4930452B06Rik	0.575505	0.45386	1.56552	0.229814	0.809943	4930452B06Rik	-0.310125	0.45386	0.372423	0.550721	1
9330133O14Rik	0.686331	2.49065	4.75611	0.0520248	0.21163	9330133O14Rik	0.453056	2.49065	1.99629	0.185619	0.371003	9330133O14Rik	-0.277365	2.49065	0.680753	0.427029	1	4930453N24Rik	-0.223467	5.16044	0.367078	0.55345	0.799442	4930453N24Rik	0.0237897	5.16044	0.00421486	0.949074	0.998251	4930453N24Rik	-0.0501091	5.16044	0.0186244	0.893221	1
9330136K24Rik	0.652659	3.57909	7.5557	0.0190853	0.122581	9330136K24Rik	0.347387	3.57909	2.09466	0.175972	0.360442	9330136K24Rik	-0.360705	3.57909	2.12728	0.172918	1	4930455C13Rik	0.266761	4.04314	0.853071	0.369968	0.679186	4930455C13Rik	0.0243451	4.04314	0.00694258	0.934672	0.996745	4930455C13Rik	-0.0741484	4.04314	0.0642283	0.803295	1
9330151L19Rik	0.126143	2.82203	0.0469565	0.832451	0.924471	9330151L19Rik	0.147821	2.82203	0.0631115	0.80632	0.891377	9330151L19Rik	-0.279171	2.82203	0.214525	0.65236	1	4930455D15Rik	-0.786872	0.470975	1.37326	0.259255	0.582843	4930455D15Rik	-0.528737	0.470975	0.63437	0.437995	0.913928	4930455D15Rik	-0.784718	0.470975	1.35859	0.26171	1
9330175E14Rik	-0.533055	2.90907	1.25389	0.286892	0.540182	9330175E14Rik	-1.09266	2.90907	4.86334	0.0498537	0.17758	9330175E14Rik	0.093256	2.90907	0.0385919	0.847876	1	4930473A02Rik	-0.112134	4.30185	0.273653	0.608357	0.830465	4930473A02Rik	0.0613453	4.30185	0.0825426	0.777721	0.982613	4930473A02Rik	0.0324774	4.30185	0.0231148	0.881138	1
9430015G10Rik	-0.513071	4.76431	10.8713	0.00720197	0.07248	9430015G10Rik	-0.576155	4.76431	13.567	0.00366221	0.0517779	9430015G10Rik	0.0599409	4.76431	0.149001	0.706923	1	4930480K23Rik	0.485553	-0.208494	0.579258	0.458352	0.741201	4930480K23Rik	0.19924	-0.208494	0.0864768	0.772718	0.981904	4930480K23Rik	-0.252825	-0.208494	0.127772	0.725712	1
9430016H08Rik	-0.29941	4.57233	1.16281	0.30418	0.55704	9430016H08Rik	-0.00689346	4.57233	0.000616576	0.980639	0.990519	9430016H08Rik	-0.142585	4.57233	0.261225	0.619478	1	4930481A15Rik	-0.414313	2.16884	0.919337	0.352508	0.663912	4930481A15Rik	-0.118134	2.16884	0.0765232	0.785755	0.984254	4930481A15Rik	0.0389101	2.16884	0.00850451	0.927716	1
9430020K01Rik	-0.255598	3.05146	0.769019	0.399447	0.639762	9430020K01Rik	-0.498799	3.05146	2.82062	0.121478	0.291889	9430020K01Rik	-0.271957	3.05146	0.83982	0.379289	1	4930483K19Rik	0.451155	3.37558	1.03048	0.325772	0.639952	4930483K19Rik	0.0872041	3.37558	0.0369799	0.850026	0.991669	4930483K19Rik	-0.333025	3.37558	0.520138	0.481618	1
9430038I01Rik	-0.658023	2.24223	6.38323	0.028335	0.150399	9430038I01Rik	-0.414532	2.24223	2.51213	0.141556	0.319844	9430038I01Rik	-0.226142	2.24223	0.746067	0.406343	1	4930486L24Rik	0.531337	2.38794	0.47381	0.501509	0.770835	4930486L24Rik	0.660039	2.38794	0.730815	0.405762	0.908296	4930486L24Rik	-0.406074	2.38794	0.245858	0.62703	1
9430060I03Rik	-0.144652	2.15413	0.192223	0.669643	0.829983	9430060I03Rik	-0.230782	2.15413	0.470656	0.507027	0.681383	9430060I03Rik	-0.321786	2.15413	0.882419	0.367907	1	4930503L19Rik	-0.204103	4.88529	0.844765	0.372246	0.680452	4930503L19Rik	-0.141296	4.88529	0.405371	0.533703	0.950031	4930503L19Rik	-0.386738	4.88529	2.99096	0.103769	1
9430091E24Rik	0.411716	1.92284	1.11538	0.313784	0.565241	9430091E24Rik	-0.144006	1.92284	0.124395	0.731048	0.844808	9430091E24Rik	0.140537	1.92284	0.11967	0.735984	1	4930506C21Rik	-0.360328	4.09296	0.419998	0.526508	0.7874	4930506C21Rik	-0.0800078	4.09296	0.0210627	0.886496	0.991921	4930506C21Rik	0.0913008	4.09296	0.0277735	0.869817	1
9530027J09Rik	-0.296815	3.97065	1.68593	0.220952	0.473597	9530027J09Rik	-0.134364	3.97065	0.343823	0.569581	0.729794	9530027J09Rik	0.0782357	3.97065	0.116466	0.739391	1	4930507D05Rik	-0.305022	2.33548	0.515854	0.483403	0.758029	4930507D05Rik	-0.376523	2.33548	0.765583	0.395069	0.906247	4930507D05Rik	0.108682	2.33548	0.0687407	0.796664	1
9530052E02Rik	-0.250932	1.88058	0.138931	0.716498	0.858523	9530052E02Rik	-1.12366	1.88058	2.39428	0.150332	0.330845	9530052E02Rik	-0.812917	1.88058	1.27424	0.283226	1	4930509E16Rik	-0.719045	1.29233	1.80347	0.198847	0.518555	4930509E16Rik	-0.239366	1.29233	0.212848	0.651025	0.964992	4930509E16Rik	0.0291168	1.29233	0.00333269	0.95471	1
9530068E07Rik	-0.209933	6.89869	1.43567	0.256257	0.509448	9530068E07Rik	-0.417223	6.89869	5.63932	0.0370464	0.150645	9530068E07Rik	0.0885101	6.89869	0.254996	0.623637	1	4930513N10Rik	-0.175546	2.97661	0.0458557	0.833256	0.938934	4930513N10Rik	-0.617651	2.97661	0.53141	0.476986	0.929501	4930513N10Rik	-0.498711	2.97661	0.358096	0.558289	1
9530080O11Rik	1.06067	2.09108	3.5646	0.0859442	0.279091	9530080O11Rik	-0.15416	2.09108	0.0654922	0.802787	0.889322	9530080O11Rik	0.277191	2.09108	0.216786	0.650674	1	4930515G01Rik	-0.319842	-0.0282361	0.74537	0.401461	0.700874	4930515G01Rik	-0.260439	-0.0282361	0.480923	0.498541	0.935733	4930515G01Rik	-0.0829888	-0.0282361	0.0525285	0.821798	1
9530082P21Rik	0.98962	4.8584	10.4363	0.00810255	0.0772751	9530082P21Rik	0.948558	4.8584	9.54615	0.0104016	0.0834165	9530082P21Rik	-0.197701	4.8584	0.405264	0.537529	1	4930519D14Rik	1.0811	0.189061	4.7155	0.0461925	0.263539	4930519D14Rik	1.08233	0.189061	4.58257	0.0489804	0.483998	4930519D14Rik	-0.474037	0.189061	0.608577	0.447355	1
9630013K17Rik	-0.389834	1.8458	1.18657	0.299542	0.552123	9630013K17Rik	0.0837651	1.8458	0.0556358	0.817909	0.898282	9630013K17Rik	0.192473	1.8458	0.28965	0.601272	1	4930520O04Rik	-1.53776	0.502843	5.95647	0.0273394	0.20058	4930520O04Rik	0.0442801	0.502843	0.00709174	0.933985	0.996745	4930520O04Rik	0.450259	0.502843	0.80417	0.383812	1
9930014A18Rik	-1.33518	3.25	11.1847	0.00662755	0.0686616	9930014A18Rik	-1.48605	3.25	13.292	0.0039094	0.0532915	9930014A18Rik	0.295148	3.25	0.590976	0.458385	1	4930523C07Rik	-0.806065	4.58364	9.06904	0.00858135	0.109885	4930523C07Rik	-0.665931	4.58364	6.24043	0.0242852	0.365189	4930523C07Rik	0.117449	4.58364	0.20612	0.656175	1
9930021J03Rik	-0.0165694	4.45257	0.00425709	0.94916	0.978124	9930021J03Rik	-0.554421	4.45257	4.63155	0.0546806	0.185578	9930021J03Rik	0.106763	4.45257	0.174943	0.683881	1	4930526I15Rik	0.221302	3.46285	1.63312	0.220251	0.542015	4930526I15Rik	0.278228	3.46285	2.57286	0.129074	0.681036	4930526I15Rik	0.00212343	3.46285	0.000147504	0.990466	1
9930104L06Rik	-0.405306	3.25833	3.52994	0.0872727	0.281416	9930104L06Rik	-0.392046	3.25833	3.24415	0.0993919	0.257056	9930104L06Rik	0.0750142	3.25833	0.120478	0.735129	1	4930528A17Rik	0.333076	2.1593	0.318051	0.580928	0.815887	4930528A17Rik	0.0506152	2.1593	0.00693617	0.934702	0.996745	4930528A17Rik	-0.0666553	2.1593	0.0121054	0.913816	1
9930111J21Rik1	-0.636522	3.46905	0.805029	0.388992	0.630113	9930111J21Rik1	-1.21108	3.46905	2.71257	0.128073	0.300892	9930111J21Rik1	0.325869	3.46905	0.215805	0.651401	1	4930539E08Rik	2.13258	4.08429	10.2263	0.00584395	0.0890686	4930539E08Rik	1.79775	4.08429	7.23626	0.0165307	0.30318	4930539E08Rik	-0.619933	4.08429	0.729636	0.406128	1
9930111J21Rik2	-0.997074	0.918589	2.01291	0.184015	0.427765	9930111J21Rik2	-1.06179	0.918589	2.10076	0.175474	0.360098	9930111J21Rik2	0.0540409	0.918589	0.0065317	0.937056	1	4930539J05Rik	-0.186278	4.9155	0.909785	0.354942	0.666264	4930539J05Rik	-0.101577	4.9155	0.271198	0.609955	0.960113	4930539J05Rik	-0.0971195	4.9155	0.248554	0.625159	1
a	3.62832	1.10864	16.017	0.00145648	0.0297998	a	3.45034	1.10864	13.7994	0.00252366	0.0436362	a	-1.94982	1.10864	1.08987	0.315199	1	4930549G23Rik	-0.267404	3.33238	2.65382	0.123636	0.415837	4930549G23Rik	-0.0655056	3.33238	0.160911	0.693845	0.971121	4930549G23Rik	0.0416406	3.33238	0.0659291	0.800767	1
A130010J15Rik	-0.635294	4.26303	7.9275	0.0169431	0.114785	A130010J15Rik	-0.432524	4.26303	3.67067	0.0819769	0.230808	A130010J15Rik	0.140592	4.26303	0.392969	0.543656	1	4930550C14Rik	-0.546316	0.219499	0.776663	0.39192	0.694839	4930550C14Rik	-0.358149	0.219499	0.335765	0.570794	0.956468	4930550C14Rik	-0.413509	0.219499	0.449969	0.512439	1
A230020J21Rik	0.759057	3.85352	3.1328	0.104674	0.311902	A230020J21Rik	0.0360419	3.85352	0.0068291	0.935638	0.966668	A230020J21Rik	0.0289101	3.85352	0.00434454	0.948641	1	4930557K07Rik	0.366226	0.119853	0.324645	0.577197	0.813407	4930557K07Rik	-0.53434	0.119853	0.531037	0.477307	0.929745	4930557K07Rik	0.0282964	0.119853	0.00178723	0.966832	1
A230046K03Rik	-0.043029	5.49014	0.0338609	0.857383	0.936302	A230046K03Rik	-0.280519	5.49014	1.42585	0.257795	0.450762	A230046K03Rik	-0.155237	5.49014	0.436171	0.522695	1	4930558J18Rik	-0.268255	1.17178	0.438001	0.51792	0.779873	4930558J18Rik	-0.151556	1.17178	0.13886	0.714522	0.975324	4930558J18Rik	-0.732415	1.17178	2.94507	0.106285	1
A230050P20Rik	-0.299495	4.16241	1.94366	0.191053	0.437318	A230050P20Rik	-0.384537	4.16241	3.15633	0.103529	0.263871	A230050P20Rik	0.15935	4.16241	0.548809	0.47447	1	4930562F07Rik	-0.817731	3.06619	6.92101	0.0186279	0.163171	4930562F07Rik	-0.558618	3.06619	3.29517	0.0890601	0.596343	4930562F07Rik	0.23322	3.06619	0.624195	0.441522	1
A230072C01Rik	0.521254	3.4558	5.40417	0.0404565	0.183452	A230072C01Rik	0.803714	3.4558	12.7776	0.0044256	0.0572834	A230072C01Rik	0.0414457	3.4558	0.0323299	0.860606	1	4930563E22Rik	-0.372828	-0.0885375	0.261813	0.616295	0.834697	4930563E22Rik	0.233264	-0.0885375	0.115323	0.738852	0.97748	4930563E22Rik	-0.140051	-0.0885375	0.0384644	0.847135	1
A230103J11Rik	-0.100471	5.07489	0.172979	0.685552	0.839563	A230103J11Rik	-0.459932	5.07489	3.56743	0.08582	0.23631	A230103J11Rik	-0.177688	5.07489	0.534775	0.480039	1	4930565N06Rik	-0.0014306	-0.489967	3.08012e-06	0.998622	0.999668	4930565N06Rik	-0.489258	-0.489967	0.18909	0.669773	0.966995	4930565N06Rik	-1.28679	-0.489967	1.07257	0.316529	1
A430005L14Rik	-0.542809	4.80129	5.49978	0.039025	0.179791	A430005L14Rik	0.0604385	4.80129	0.0689333	0.797795	0.885921	A430005L14Rik	0.141964	4.80129	0.378957	0.550805	1	4930573O16Rik	1.25526	0.461143	3.66213	0.0746679	0.327258	4930573O16Rik	1.0316	0.461143	2.31303	0.148804	0.722677	4930573O16Rik	-1.14533	0.461143	1.71818	0.20937	1
A430033K04Rik	-0.0648901	2.59576	0.0565126	0.816508	0.915086	A430033K04Rik	-0.193768	2.59576	0.486506	0.500107	0.674888	A430033K04Rik	-0.244282	2.59576	0.753658	0.404042	1	4930577N17Rik	-0.0733216	2.44625	0.0428735	0.838685	0.940901	4930577N17Rik	-0.192979	2.44625	0.287839	0.599297	0.958596	4930577N17Rik	-0.257945	2.44625	0.516886	0.482972	1
A430078G23Rik	-1.42689	1.86467	6.09419	0.0313955	0.159186	A430078G23Rik	-1.71001	1.86467	7.95486	0.0168032	0.103346	A430078G23Rik	-0.660065	1.86467	1.35287	0.26963	1	4930579G18Rik	-0.289182	3.76217	0.427232	0.523016	0.784303	4930579G18Rik	-0.249256	3.76217	0.316265	0.581976	0.956468	4930579G18Rik	-0.174551	3.76217	0.15736	0.697056	1
A430093F15Rik	0.792822	5.9456	17.4319	0.0015814	0.031321	A430093F15Rik	0.924515	5.9456	23.5824	0.000519909	0.0198393	A430093F15Rik	0.0577153	5.9456	0.0919763	0.767392	1	4930579G24Rik	-0.138044	4.16756	0.68642	0.420073	0.715738	4930579G24Rik	-0.184291	4.16756	1.21228	0.287837	0.848526	4930579G24Rik	-0.200379	4.16756	1.43502	0.249105	1
A530088E08Rik	0.450809	4.97401	0.753891	0.403968	0.643501	A530088E08Rik	0.0390808	4.97401	0.0056018	0.941695	0.97032	A530088E08Rik	-0.233992	4.97401	0.19846	0.664689	1	4930581F22Rik	0.815228	3.41677	3.47276	0.0816213	0.341698	4930581F22Rik	0.465764	3.41677	1.09982	0.31053	0.86059	4930581F22Rik	-0.376755	3.41677	0.668519	0.426072	1
A630001G21Rik	-0.0806445	4.11598	0.151976	0.704167	0.851767	A630001G21Rik	0.0630973	4.11598	0.0925924	0.76664	0.866125	A630001G21Rik	-0.00263758	4.11598	0.000159274	0.990159	1	4930586N03Rik	-0.290382	0.88107	0.843327	0.372699	0.680931	4930586N03Rik	0.0723317	0.88107	0.0547532	0.818092	0.987994	4930586N03Rik	-0.187561	0.88107	0.353395	0.560887	1
A630019I02Rik	-0.776948	0.796521	1.69462	0.219951	0.472825	A630019I02Rik	-1.34727	0.796521	4.21042	0.0651071	0.203055	A630019I02Rik	0.822047	0.796521	2.25659	0.161577	1	4930599N23Rik	0.388485	-0.14822	0.519422	0.48211	0.757436	4930599N23Rik	0.0449218	-0.14822	0.00603314	0.939109	0.99737	4930599N23Rik	-0.217043	-0.14822	0.136386	0.717034	1
A630033H20Rik	0.262292	3.28947	1.66542	0.223591	0.476426	A630033H20Rik	0.296928	3.28947	2.1036	0.175129	0.36	A630033H20Rik	-0.126962	3.28947	0.369192	0.555899	1	4931402G19Rik	0.943454	0.592619	9.41626	0.007685	0.102853	4931402G19Rik	0.504504	0.592619	2.38702	0.142853	0.710027	4931402G19Rik	0.633472	0.592619	3.96088	0.0648154	1
A630066F11Rik	0.302109	1.23419	0.63297	0.443301	0.676265	A630066F11Rik	1.16529	1.23419	10.1166	0.00887795	0.0768993	A630066F11Rik	0.338868	1.23419	0.735648	0.409577	1	4931403E22Rik	0.295252	0.382253	0.41763	0.52776	0.787866	4931403E22Rik	0.51132	0.382253	1.27049	0.277155	0.838418	4931403E22Rik	0.375806	0.382253	0.672576	0.42483	1
A630072M18Rik	-0.533685	4.28443	7.39577	0.0201046	0.125546	A630072M18Rik	-0.507489	4.28443	6.62395	0.0260551	0.125317	A630072M18Rik	0.052979	4.28443	0.0732012	0.791789	1	4931406C07Rik	0.117643	3.73708	0.294607	0.595073	0.823999	4931406C07Rik	0.0073418	3.73708	0.00113102	0.973605	0.998251	4931406C07Rik	-0.159517	3.73708	0.527372	0.478635	1
A630089N07Rik	-0.734804	2.34326	2.80364	0.12249	0.340945	A630089N07Rik	-1.19662	2.34326	6.74908	0.0249636	0.123231	A630089N07Rik	-0.0197189	2.34326	0.00205447	0.964668	1	4931406P16Rik	-0.029045	4.52533	0.0063004	0.937759	0.976354	4931406P16Rik	-0.12914	4.52533	0.123116	0.730445	0.977135	4931406P16Rik	-0.0738657	4.52533	0.0405993	0.842957	1
A730008H23Rik	-0.266044	7.08245	0.689863	0.424039	0.658541	A730008H23Rik	-0.861024	7.08245	7.09929	0.0221741	0.116159	A730008H23Rik	0.0518417	7.08245	0.026198	0.87438	1	4931414P19Rik	0.207933	2.90961	0.893714	0.359111	0.67025	4931414P19Rik	0.0608445	2.90961	0.0744624	0.788582	0.985092	4931414P19Rik	0.247845	2.90961	1.26937	0.277184	1
A830010M20Rik	1.71548	4.72385	13.8245	0.00344814	0.0495132	A830010M20Rik	1.02064	4.72385	4.92085	0.0487348	0.175522	A830010M20Rik	-0.12025	4.72385	0.0657	0.802479	1	4931428F04Rik	0.715611	2.55518	1.28464	0.274426	0.597066	4931428F04Rik	0.104449	2.55518	0.025341	0.875595	0.991669	4931428F04Rik	-0.623145	2.55518	0.823515	0.378177	1
A830080D01Rik	-0.589913	3.85233	13.1538	0.00404026	0.0534689	A830080D01Rik	-0.807056	3.85233	23.936	0.000490942	0.0191311	A830080D01Rik	-0.0221199	3.85233	0.018577	0.894072	1	4931431C16Rik	0.62454	1.0856	0.799917	0.384979	0.689818	4931431C16Rik	0.019217	1.0856	0.000647186	0.980033	0.998251	4931431C16Rik	-0.961971	1.0856	1.35502	0.262242	1
A930003A15Rik	4.05546	1.34044	31.6656	0.000129739	0.00715382	A930003A15Rik	3.86793	1.34044	27.6027	0.000232806	0.013234	A930003A15Rik	0.579196	1.34044	0.296452	0.596501	1	4931440J10Rik	-0.268516	0.951359	0.248492	0.625228	0.840284	4931440J10Rik	-0.484506	0.951359	0.749016	0.400154	0.907504	4931440J10Rik	-0.318024	0.951359	0.343737	0.566229	1
A930004D18Rik	0.0160832	1.75797	0.00140147	0.970815	0.987934	A930004D18Rik	0.464056	1.75797	1.16851	0.303071	0.496826	A930004D18Rik	-0.0547702	1.75797	0.0148569	0.905208	1	4931440P22Rik	1.72951	1.62285	3.59019	0.077166	0.332574	4931440P22Rik	1.31805	1.62285	1.96094	0.181351	0.767679	4931440P22Rik	-0.969615	1.62285	0.701179	0.415268	1
A930005H10Rik	0.0227678	2.09399	0.0030583	0.956899	0.981924	A930005H10Rik	0.138664	2.09399	0.11189	0.744356	0.853213	A930005H10Rik	0.40906	2.09399	0.975472	0.344755	1	4932416H05Rik	0.343246	2.39503	1.00161	0.332435	0.645386	4932416H05Rik	0.139206	2.39503	0.158189	0.696305	0.971121	4932416H05Rik	0.123804	2.39503	0.126453	0.726977	1
A930015D03Rik	-0.608874	2.17461	2.59892	0.13551	0.360011	A930015D03Rik	-0.387519	2.17461	1.04386	0.329082	0.522928	A930015D03Rik	-0.43903	2.17461	1.29939	0.278773	1	4932438A13Rik	0.53289	5.81259	1.0175	0.328739	0.642253	4932438A13Rik	0.189539	5.81259	0.126684	0.726736	0.976228	4932438A13Rik	-0.390237	5.81259	0.519582	0.481847	1
A930024E05Rik	0.339596	2.89017	1.03103	0.331941	0.58087	A930024E05Rik	0.32669	2.89017	0.934071	0.354775	0.549271	A930024E05Rik	0.491142	2.89017	2.0954	0.175904	1	4932438H23Rik	1.02172	2.73951	1.17532	0.295044	0.613488	4932438H23Rik	0.647188	2.73951	0.451877	0.511435	0.939191	4932438H23Rik	-1.13162	2.73951	1.09094	0.312431	1
AA388235	-0.644359	1.36838	2.7358	0.126641	0.347154	AA388235	-0.317646	1.36838	0.665273	0.432191	0.618841	AA388235	-0.309185	1.36838	0.611659	0.450842	1	4933404O12Rik	0.147941	3.32183	0.0814143	0.779202	0.917622	4933404O12Rik	-0.14188	3.32183	0.0721299	0.791835	0.985092	4933404O12Rik	-0.332221	3.32183	0.390725	0.541095	1
AA414768	0.403139	1.50912	0.750264	0.405093	0.643991	AA414768	0.922526	1.50912	4.02988	0.0701948	0.211736	AA414768	0.00539958	1.50912	0.000104904	0.992013	1	4933406I18Rik	0.554322	0.522926	0.644127	0.434587	0.724273	4933406I18Rik	1.48305	0.522926	5.38675	0.0345782	0.417391	4933406I18Rik	0.23084	0.522926	0.100059	0.75606	1
AA467197	2.23479	6.45625	38.158	7.2303e-05	0.00525278	AA467197	2.48841	6.45625	46.5339	3.01262e-05	0.00467932	AA467197	-0.13148	6.45625	0.136526	0.718841	1	4933407K13Rik	-0.253	0.781609	0.683756	0.421017	0.716621	4933407K13Rik	-0.0720097	0.781609	0.0556734	0.816602	0.987909	4933407K13Rik	-0.208097	0.781609	0.462889	0.506452	1
Aaas	-0.338579	6.12559	3.53169	0.087202	0.281353	Aaas	-0.113768	6.12559	0.399146	0.540561	0.708101	Aaas	0.0725206	6.12559	0.162134	0.694987	1	4933408J17Rik	-0.425412	6.98845	2.03245	0.173977	0.486536	4933408J17Rik	-0.214705	6.98845	0.524046	0.480002	0.930584	4933408J17Rik	0.0120616	6.98845	0.00167445	0.967887	1
Aacs	0.0170675	6.40007	0.00807443	0.930031	0.968941	Aacs	-0.0129941	6.40007	0.00466803	0.946766	0.972789	Aacs	-0.118684	6.40007	0.388258	0.546039	1	4933412E12Rik	0.0627393	2.22832	0.0478569	0.829717	0.938696	4933412E12Rik	0.173775	2.22832	0.366151	0.55395	0.955217	4933412E12Rik	0.314623	2.22832	1.23309	0.283897	1
Aaed1	0.82313	3.39425	12.6493	0.0045668	0.0568427	Aaed1	0.446761	3.39425	3.63578	0.0832535	0.232435	Aaed1	-0.121346	3.39425	0.25504	0.623608	1	4933413G19Rik	-0.292342	1.36654	0.952763	0.344167	0.656163	4933413G19Rik	-0.435865	1.36654	2.00583	0.176691	0.760438	4933413G19Rik	0.228546	1.36654	0.624719	0.441353	1
Aagab	0.210265	5.49687	2.19437	0.166849	0.406542	Aagab	0.272459	5.49687	3.67033	0.0819884	0.230808	Aagab	-0.0262756	5.49687	0.0338905	0.857322	1	4933416M07Rik	0.443634	1.83009	1.42085	0.251373	0.576496	4933416M07Rik	0.264626	1.83009	0.483945	0.497043	0.93463	4933416M07Rik	-0.0147564	1.83009	0.00147053	0.969905	1
Aak1	-0.395224	6.21563	1.1963	0.297655	0.550373	Aak1	-0.726905	6.21563	3.99285	0.0712707	0.213171	Aak1	-0.0238486	6.21563	0.00436151	0.948541	1	4933421O10Rik	0.150388	0.901503	0.160849	0.693924	0.877092	4933421O10Rik	0.167844	0.901503	0.195229	0.664785	0.965653	4933421O10Rik	-0.911454	0.901503	4.64738	0.0474203	1
Aamdc	0.394611	2.77846	1.3785	0.265389	0.518828	Aamdc	0.820825	2.77846	5.98349	0.0326667	0.140824	Aamdc	0.10889	2.77846	0.0981274	0.760005	1	4933427D14Rik	-0.110939	4.12569	0.244011	0.628314	0.841675	4933427D14Rik	-0.158507	4.12569	0.493265	0.492981	0.934352	4933427D14Rik	0.133806	4.12569	0.360481	0.556995	1
Aamp	0.317147	7.35886	3.77401	0.0783391	0.265823	Aamp	0.496433	7.35886	9.21687	0.0114442	0.0864378	Aamp	0.0699732	7.35886	0.183417	0.676797	1	4933433G15Rik	1.08764	-0.719862	1.70447	0.20919	0.529952	4933433G15Rik	0.249547	-0.719862	0.0680334	0.797372	0.985092	4933433G15Rik	-2.17851	-0.719862	2.47824	0.133955	1
Aar2	0.085497	4.90447	0.196776	0.666016	0.828064	Aar2	-0.0562646	4.90447	0.084464	0.776794	0.872085	Aar2	0.10345	4.90447	0.285058	0.604128	1	4933433G19Rik	-0.32711	2.57284	1.95311	0.182118	0.497541	4933433G19Rik	-0.45101	2.57284	3.59985	0.0767528	0.563416	4933433G19Rik	0.101536	2.57284	0.196535	0.663715	1
Aars	-0.140497	8.06527	0.545056	0.475948	0.703661	Aars	-0.175649	8.06527	0.850958	0.376258	0.568875	Aars	0.0595781	8.06527	0.0979502	0.760213	1	4933434E20Rik	-0.308312	5.84149	0.668582	0.426048	0.71973	4933434E20Rik	-0.031579	5.84149	0.00712124	0.933838	0.996745	4933434E20Rik	-0.0630403	5.84149	0.0283375	0.868514	1
Aars2	-0.137664	4.46218	0.423858	0.528511	0.739178	Aars2	-0.206424	4.46218	0.942803	0.352622	0.54672	Aars2	0.023606	4.46218	0.0123376	0.913577	1	4933439C10Rik	0.0848054	2.70815	0.0220487	0.88389	0.956615	4933439C10Rik	-0.0916301	2.70815	0.0248647	0.87676	0.991669	4933439C10Rik	0.0205264	2.70815	0.00127572	0.971968	1
Aarsd1	-0.503634	5.4802	5.71332	0.0360465	0.17261	Aarsd1	-0.0703762	5.4802	0.112198	0.744015	0.852999	Aarsd1	0.182639	5.4802	0.755428	0.403505	1	5031414D18Rik	4.58146	0.31445	27.8625	5.33984e-05	0.00518173	5031414D18Rik	3.59336	0.31445	13.5381	0.00174952	0.08611	5031414D18Rik	-4.11483	0.31445	1.81163	0.195254	1
Aasdh	-0.258339	3.17586	1.63107	0.228104	0.480716	Aasdh	-0.318267	3.17586	2.41828	0.14848	0.328378	Aasdh	0.163978	3.17586	0.651847	0.436727	1	5031425E22Rik	0.464032	3.02026	2.77651	0.115917	0.40444	5031425E22Rik	0.21972	3.02026	0.602441	0.449438	0.918291	5031425E22Rik	-0.181731	3.02026	0.397004	0.537904	1
Aasdhppt	-0.709055	4.39452	10.2665	0.0084902	0.078946	Aasdhppt	-0.0632105	4.39452	0.0829359	0.778762	0.873671	Aasdhppt	-0.112165	4.39452	0.259038	0.620931	1	5031439G07Rik	-0.0720456	4.22359	0.0828004	0.777384	0.916814	5031439G07Rik	-0.139622	4.22359	0.307712	0.587075	0.957843	5031439G07Rik	-0.126307	4.22359	0.252943	0.622145	1
Aatf	-0.613173	5.3109	10.3008	0.00840987	0.0785301	Aatf	-0.322786	5.3109	2.8663	0.118815	0.28824	Aatf	0.0784714	5.3109	0.170163	0.687968	1	5033406O09Rik	1.65006	-0.422575	4.09819	0.0606192	0.300309	5033406O09Rik	0.930603	-0.422575	1.04452	0.322549	0.868309	5033406O09Rik	-0.545614	-0.422575	0.240556	0.630714	1
AB124611	0.102748	3.55981	0.143258	0.712335	0.856024	AB124611	0.0171331	3.55981	0.00390165	0.951325	0.975383	AB124611	0.0384933	3.55981	0.0195255	0.89142	1	5330426P16Rik	0.86362	3.51654	4.59955	0.04836	0.267444	5330426P16Rik	0.543354	3.51654	1.77376	0.202346	0.791106	5330426P16Rik	-0.480188	3.51654	1.26116	0.278681	1
Abca1	2.13086	3.89225	20.7343	0.000846174	0.022509	Abca1	1.22124	3.89225	6.74339	0.0250104	0.123352	Abca1	-0.278585	3.89225	0.314611	0.586217	1	5430405H02Rik	-0.495522	2.85975	4.51717	0.0501695	0.272533	5430405H02Rik	-0.143262	2.85975	0.388559	0.542206	0.952653	5430405H02Rik	-0.000831866	2.85975	1.35465e-05	0.997111	1
Abca2	0.308168	6.52432	0.294924	0.598017	0.786469	Abca2	-0.142212	6.52432	0.0625713	0.807131	0.891851	Abca2	-0.479534	6.52432	0.705709	0.418926	1	5430416N02Rik	-0.566716	4.27831	1.66611	0.215871	0.536827	5430416N02Rik	-0.23242	4.27831	0.286755	0.599976	0.95887	5430416N02Rik	0.145392	4.27831	0.11529	0.738799	1
Abca3	-0.163814	6.12565	0.462174	0.510796	0.727468	Abca3	-0.592448	6.12565	5.96401	0.0328929	0.1412	Abca3	-0.0938501	6.12565	0.151069	0.705004	1	5430427O19Rik	-1.47025	2.00097	17.4656	0.000770418	0.0290747	5430427O19Rik	-1.11881	2.00097	10.5177	0.00532809	0.166282	5430427O19Rik	-0.414903	2.00097	1.62398	0.221502	1
Abca5	-0.0775153	1.46327	0.028194	0.869733	0.940335	Abca5	-0.281112	1.46327	0.343918	0.569538	0.729794	Abca5	-0.0250266	1.46327	0.00276626	0.959007	1	5530601H04Rik	0.199522	2.82069	0.250321	0.623943	0.839658	5530601H04Rik	0.0896056	2.82069	0.0493345	0.827152	0.989317	5530601H04Rik	0.0332802	2.82069	0.00680385	0.935326	1
Abca7	-0.00749985	6.07865	0.000576732	0.981275	0.9919	Abca7	-0.229908	6.07865	0.538677	0.478479	0.656487	Abca7	-0.438975	6.07865	1.94982	0.190405	1	5730408K05Rik	-1.22317	2.85203	8.2512	0.0114117	0.129329	5730408K05Rik	-0.609851	2.85203	2.19994	0.158249	0.733888	5730408K05Rik	-0.00935003	2.85203	0.000553229	0.981538	1
Abcb10	0.424673	4.26798	4.66935	0.0538555	0.216128	Abcb10	0.140444	4.26798	0.503166	0.493014	0.668344	Abcb10	-0.0240289	4.26798	0.014524	0.906269	1	5730409E04Rik	0.370944	0.665991	0.667861	0.426378	0.719962	5730409E04Rik	0.561951	0.665991	1.54775	0.232246	0.812143	5730409E04Rik	0.125533	0.665991	0.0707428	0.793819	1
Abcb1a	-0.449412	3.33698	0.751522	0.404685	0.643865	Abcb1a	-0.702069	3.33698	1.77082	0.210462	0.39893	Abcb1a	-0.15213	3.33698	0.084841	0.776312	1	5730455P16Rik	-0.00938113	4.05849	0.00413739	0.949543	0.98153	5730455P16Rik	-0.0918218	4.05849	0.391581	0.540657	0.952018	5730455P16Rik	-0.206835	4.05849	1.97343	0.179984	1
Abcb1b	-0.759797	6.09595	3.1699	0.102875	0.30896	Abcb1b	-0.787517	6.09595	3.39095	0.0929207	0.247459	Abcb1b	0.0769877	6.09595	0.0329662	0.859257	1	5730480H06Rik	-0.287392	-0.0579632	0.263634	0.615069	0.834036	5730480H06Rik	-0.714162	-0.0579632	1.38336	0.257751	0.826412	5730480H06Rik	0.182985	-0.0579632	0.118696	0.735207	1
Abcb6	-0.0467356	3.8544	0.0537412	0.820973	0.918165	Abcb6	-0.353392	3.8544	2.99294	0.111817	0.2772	Abcb6	-0.127469	3.8544	0.389757	0.545279	1	5730508B09Rik	0.368817	4.65083	1.69913	0.211602	0.532522	5730508B09Rik	0.58662	4.65083	4.32804	0.0546227	0.501779	5730508B09Rik	-0.223579	4.65083	0.599574	0.450496	1
Abcb7	-0.458552	5.38354	7.71987	0.0181007	0.118889	Abcb7	-0.530755	5.38354	10.2621	0.00850038	0.0750241	Abcb7	-0.141495	5.38354	0.734636	0.409842	1	5830415F09Rik	-0.483847	3.6555	1.78438	0.20107	0.520636	5830415F09Rik	-0.193049	3.6555	0.289756	0.598092	0.958596	5830415F09Rik	0.0106152	3.6555	0.000892283	0.976555	1
Abcb8	-0.0196026	5.71435	0.0139575	0.908105	0.958668	Abcb8	0.0519338	5.71435	0.09766	0.760556	0.862345	Abcb8	-0.158551	5.71435	0.904575	0.362181	1	5830416P10Rik	0.225225	1.93438	0.11933	0.734453	0.896829	5830416P10Rik	-0.252635	1.93438	0.136936	0.716404	0.975597	5830416P10Rik	-0.640252	1.93438	0.842074	0.373002	1
Abcb9	0.592822	7.54107	8.32951	0.0149427	0.107331	Abcb9	0.525079	7.54107	6.53662	0.0268537	0.127209	Abcb9	-0.0801307	7.54107	0.15248	0.703704	1	5830417I10Rik	-0.0459731	5.32312	0.0212085	0.886106	0.958028	5830417I10Rik	-9.20343e-05	5.32312	8.66039e-08	0.999769	0.999975	5830417I10Rik	0.086748	5.32312	0.0760794	0.786359	1
Abcc1	0.0221078	6.47844	0.00834311	0.92888	0.968569	Abcc1	-0.660274	6.47844	7.32324	0.0205883	0.111956	Abcc1	0.0428422	6.47844	0.0312144	0.863004	1	5830418P13Rik	1.72898	1.10035	8.03597	0.0123829	0.13433	5830418P13Rik	1.62842	1.10035	6.90189	0.0188379	0.325224	5830418P13Rik	-0.638315	1.10035	0.676158	0.423575	1
Abcc10	0.0994139	3.29039	0.183221	0.67696	0.834882	Abcc10	-0.330219	3.29039	1.94102	0.191332	0.37718	Abcc10	-0.461324	3.29039	3.69633	0.0810563	1	5830428M24Rik	1.48978	1.43594	12.2187	0.00317287	0.0652488	5830428M24Rik	1.64774	1.43594	14.9891	0.00145857	0.0767663	5830428M24Rik	-0.777699	1.43594	2.12097	0.165523	1
Abcc4	0.310613	4.77665	1.24787	0.287989	0.541785	Abcc4	-0.257872	4.77665	0.84337	0.378318	0.570893	Abcc4	-0.00120785	4.77665	1.85579e-05	0.996641	1	5830432E09Rik	2.81287	2.50711	9.30654	0.00793876	0.10479	5830432E09Rik	1.91161	2.50711	4.03777	0.0624548	0.529445	5830432E09Rik	-1.11765	2.50711	0.828502	0.37681	1
Abcc5	0.220009	4.51407	1.09314	0.318419	0.569496	Abcc5	-0.292276	4.51407	1.88653	0.197197	0.38364	Abcc5	-0.0292503	4.51407	0.018927	0.893086	1	5830444B04Rik	-0.205378	0.251967	0.144844	0.708793	0.883881	5830444B04Rik	0.312977	0.251967	0.368017	0.553066	0.955217	5830444B04Rik	-0.0137567	0.251967	0.000662116	0.979807	1
Abcc9	5.07167	1.5202	22.8551	0.000236272	0.0107947	Abcc9	3.86979	1.5202	11.107	0.00448956	0.0577088	Abcc9	-2.1754	1.5202	0.677756	0.423127	1	5830454E08Rik	-0.139736	-0.166199	0.0337826	0.856624	0.946294	5830454E08Rik	-0.234345	-0.166199	0.0883363	0.770367	0.98081	5830454E08Rik	-0.202423	-0.166199	0.0683825	0.797253	1
Abcd1	-0.28614	4.91142	0.487777	0.499557	0.71978	Abcd1	-0.322908	4.91142	0.615448	0.449465	0.633607	Abcd1	0.082906	4.91142	0.0408539	0.843545	1	6030443J06Rik	0.328378	-0.0808749	0.166848	0.688658	0.875429	6030443J06Rik	0.39456	-0.0808749	0.235521	0.63442	0.964654	6030443J06Rik	-0.753001	-0.0808749	0.655574	0.430691	1
Abcd3	-0.546208	5.02794	3.98067	0.0716431	0.252745	Abcd3	-0.616459	5.02794	5.02343	0.0468163	0.172212	Abcd3	0.00671292	5.02794	0.000604202	0.980834	1	6030458C11Rik	-0.417485	4.90252	3.08339	0.0990104	0.377539	6030458C11Rik	-0.346776	4.90252	2.13108	0.164488	0.743107	6030458C11Rik	-0.0359032	4.90252	0.0233937	0.880429	1
Abcd4	0.359262	3.66104	1.8666	0.199403	0.449349	Abcd4	0.219217	3.66104	0.683527	0.426113	0.614108	Abcd4	-0.0915968	3.66104	0.115833	0.740071	1	6230400D17Rik	-0.296244	4.25963	0.451417	0.511643	0.77697	6230400D17Rik	-0.136004	4.25963	0.0958848	0.760986	0.979868	6230400D17Rik	-0.124904	4.25963	0.0809987	0.77975	1
Abce1	-0.359821	7.90991	4.03921	0.0698752	0.248521	Abce1	-0.368939	7.90991	4.24185	0.0641553	0.201511	Abce1	0.0076224	7.90991	0.00181627	0.966777	1	6330403K07Rik	0.95518	-1.13061	2.105	0.164511	0.472241	6330403K07Rik	0.586855	-1.13061	0.671021	0.423714	0.910559	6330403K07Rik	0.969377	-1.13061	2.16458	0.158981	1
Abcf1	-0.305748	8.00272	4.53896	0.0567672	0.221603	Abcf1	-0.276051	8.00272	3.69826	0.0809848	0.229478	Abcf1	0.12445	8.00272	0.752919	0.404261	1	6330408A02Rik	0.0435277	2.03839	0.0159574	0.901116	0.96506	6330408A02Rik	0.149001	2.03839	0.18628	0.672032	0.967098	6330408A02Rik	-0.0493821	2.03839	0.0201331	0.889012	1
Abcf2	-0.487155	7.16291	8.91283	0.0125199	0.0973693	Abcf2	-0.265517	7.16291	2.65475	0.131785	0.306286	Abcf2	0.206965	7.16291	1.61576	0.230153	1	6330409D20Rik	0.442863	1.91493	0.278655	0.605134	0.829385	6330409D20Rik	0.229517	1.91493	0.0710551	0.793355	0.985092	6330409D20Rik	-0.138196	1.91493	0.0249517	0.876547	1
Abcf3	0.13274	5.579	1.07906	0.321413	0.571978	Abcf3	0.0986529	5.579	0.593381	0.457493	0.639914	Abcf3	0.119024	5.579	0.860936	0.373576	1	6330415G19Rik	0.30665	2.37317	0.628593	0.439952	0.727902	6330415G19Rik	0.292082	2.37317	0.561304	0.46506	0.92661	6330415G19Rik	0.213671	2.37317	0.301214	0.591015	1
Abcg1	-0.23104	3.42997	0.180573	0.679153	0.835904	Abcg1	-0.338679	3.42997	0.378358	0.551116	0.717049	Abcg1	-0.351893	3.42997	0.403825	0.53824	1	6330416G13Rik	-0.118107	3.51263	0.36225	0.55604	0.80132	6330416G13Rik	-0.162743	3.51263	0.679226	0.422468	0.910559	6330416G13Rik	0.171409	3.51263	0.777992	0.391352	1
Abcg2	-0.125373	3.39394	0.178115	0.681206	0.83681	Abcg2	0.0262562	3.39394	0.00776267	0.931391	0.964811	Abcg2	0.124487	3.39394	0.172559	0.685912	1	6330418K02Rik	-0.297887	0.589095	0.330368	0.573822	0.811678	6330418K02Rik	0.361951	0.589095	0.543812	0.472049	0.927249	6330418K02Rik	-0.0329103	0.589095	0.00417081	0.949346	1
Abcg3	-0.264747	2.47178	0.663588	0.432746	0.666405	Abcg3	-0.360025	2.47178	1.18231	0.300361	0.494016	Abcg3	-0.533976	2.47178	2.49957	0.142458	1	6330549D23Rik	-0.941706	0.247879	3.91488	0.0663188	0.309385	6330549D23Rik	-0.908531	0.247879	3.51592	0.0801724	0.573952	6330549D23Rik	-0.324234	0.247879	0.533859	0.476127	1
Abhd1	-0.0670539	3.42473	0.134922	0.720418	0.859939	Abhd1	-0.177683	3.42473	0.926227	0.356721	0.550855	Abhd1	0.112256	3.42473	0.371165	0.554862	1	6430531B16Rik	1.69934	0.700672	4.56906	0.0492092	0.269977	6430531B16Rik	0.616175	0.700672	0.466858	0.504725	0.93839	6430531B16Rik	-0.364431	0.700672	0.13182	0.721555	1
Abhd10	-0.187385	3.94839	0.658043	0.434617	0.668477	Abhd10	0.0274478	3.94839	0.0140854	0.907688	0.95179	Abhd10	-0.0504623	3.94839	0.0469603	0.832444	1	6430548M08Rik	1.28942	1.66077	2.94449	0.106306	0.38965	6430548M08Rik	0.568569	1.66077	0.509205	0.486206	0.933122	6430548M08Rik	-0.597024	1.66077	0.459008	0.508185	1
Abhd11	-0.183798	4.62221	1.07435	0.322424	0.572851	Abhd11	0.042645	4.62221	0.0577211	0.814596	0.896473	Abhd11	0.0694117	4.62221	0.152117	0.704037	1	6430562O15Rik	-0.113563	4.01126	0.266599	0.612976	0.832793	6430562O15Rik	0.0248147	4.01126	0.0127951	0.911404	0.995386	6430562O15Rik	0.228259	4.01126	1.10006	0.310477	1
Abhd12	-0.264892	5.8001	3.21998	0.100508	0.305681	Abhd12	-0.181824	5.8001	1.51377	0.244468	0.435892	Abhd12	0.193446	5.8001	1.71639	0.217108	1	6430571L13Rik	-0.635914	1.81935	1.8544	0.192933	0.511525	6430571L13Rik	-0.479402	1.81935	1.05898	0.319397	0.866374	6430571L13Rik	-0.120747	1.81935	0.0720685	0.791924	1
Abhd13	-0.133309	5.07801	0.979974	0.343682	0.591652	Abhd13	-0.127453	5.07801	0.890536	0.365789	0.558638	Abhd13	0.103562	5.07801	0.588018	0.459481	1	6430706D22Rik	-0.0272429	7.34675	0.00411422	0.949684	0.98153	6430706D22Rik	-0.24862	7.34675	0.338264	0.569271	0.956468	6430706D22Rik	-0.164101	7.34675	0.148158	0.705579	1
Abhd14a	0.0617686	3.74503	0.0747785	0.789617	0.899381	Abhd14a	0.363353	3.74503	2.58158	0.136685	0.313603	Abhd14a	-0.126068	3.74503	0.301349	0.59411	1	6530402F18Rik	0.683585	4.04732	4.50636	0.0504093	0.273107	6530402F18Rik	0.569	4.04732	3.08863	0.0987496	0.619207	6530402F18Rik	0.182386	4.04732	0.310859	0.585188	1
Abhd14b	1.29529	2.06673	7.31515	0.0206585	0.127703	Abhd14b	0.87126	2.06673	3.13051	0.104811	0.265714	Abhd14b	-0.255192	2.06673	0.226747	0.643361	1	6720489N17Rik	-0.0910874	2.18938	0.137764	0.715586	0.88758	6720489N17Rik	0.228042	2.18938	0.886248	0.361075	0.896624	6720489N17Rik	0.169891	2.18938	0.491335	0.493821	1
Abhd16a	0.170757	5.09977	0.983968	0.342741	0.591095	Abhd16a	0.212243	5.09977	1.51269	0.244627	0.436034	Abhd16a	-0.0854327	5.09977	0.242667	0.632063	1	6820431F20Rik	-0.719884	2.40973	2.68228	0.121798	0.41267	6820431F20Rik	-0.532959	2.40973	1.48519	0.241359	0.816742	6820431F20Rik	-0.531599	2.40973	1.49702	0.239577	1
Abhd17a	0.172996	6.78929	0.544847	0.47603	0.703661	Abhd17a	0.35537	6.78929	2.29315	0.158405	0.340325	Abhd17a	0.00717439	6.78929	0.000933357	0.97618	1	8030462N17Rik	-0.319604	4.12297	1.08744	0.313174	0.629162	8030462N17Rik	-0.411682	4.12297	1.77907	0.201706	0.790459	8030462N17Rik	-0.341974	4.12297	1.24147	0.282321	1
Abhd17b	0.668255	5.01307	6.94787	0.0233299	0.136925	Abhd17b	0.512237	5.01307	4.06371	0.0691517	0.21021	Abhd17b	-0.191923	5.01307	0.560168	0.470042	1	8430419L09Rik	0.374365	4.21863	2.98042	0.10433	0.386255	8430419L09Rik	0.600358	4.21863	7.72583	0.0137885	0.274907	8430419L09Rik	0.347092	4.21863	2.55026	0.130641	1
Abhd17c	-0.502591	5.22858	3.66374	0.0822275	0.272096	Abhd17c	-0.284581	5.22858	1.17577	0.301632	0.495442	Abhd17c	-0.150874	5.22858	0.330429	0.577084	1	8430429K09Rik	0.837621	-0.0760966	0.431132	0.520397	0.78198	8430429K09Rik	1.04376	-0.0760966	0.679399	0.421432	0.910559	8430429K09Rik	0.742282	-0.0760966	0.320796	0.578677	1
Abhd2	-0.162331	5.26036	0.227237	0.642998	0.816651	Abhd2	-0.614578	5.26036	3.19115	0.101862	0.26118	Abhd2	0.0850643	5.26036	0.0621225	0.807809	1	9030025P20Rik	1.05123	0.545658	5.00115	0.0407244	0.246827	9030025P20Rik	0.413148	0.545658	0.653162	0.431446	0.911238	9030025P20Rik	0.375622	0.545658	0.55014	0.469561	1
Abhd4	0.824766	4.4524	14.4866	0.00296223	0.0451353	Abhd4	0.76483	4.4524	12.3738	0.00488784	0.0600257	Abhd4	-0.103428	4.4524	0.219239	0.648848	1	9030617O03Rik	0.222182	3.81543	0.0479506	0.829552	0.938696	9030617O03Rik	0.934042	3.81543	0.882837	0.361969	0.897107	9030617O03Rik	0.697605	3.81543	0.48384	0.497079	1
Abhd5	0.319665	3.5742	1.26135	0.285537	0.538656	Abhd5	0.513546	3.5742	3.23625	0.0997554	0.257648	Abhd5	0.130704	3.5742	0.203595	0.660684	1	9030619P08Rik	2.31929	0.445115	0.137791	0.715652	0.88758	9030619P08Rik	5.63722	0.445115	1.53811	0.233856	0.813269	9030619P08Rik	11.0017	0.445115	24.2576	0.000180496	1
Abhd6	-0.336458	3.26777	1.90472	0.195214	0.443242	Abhd6	0.0308889	3.26777	0.0161277	0.901258	0.947209	Abhd6	-0.0771985	3.26777	0.098551	0.759505	1	9030624J02Rik	0.361106	5.56732	3.05451	0.100468	0.379186	9030624J02Rik	0.22292	5.56732	1.15442	0.299214	0.851015	9030624J02Rik	-0.0170484	5.56732	0.00667421	0.935944	1
Abhd8	0.272706	6.33087	1.09106	0.318859	0.569823	Abhd8	0.402864	6.33087	2.37374	0.151917	0.332895	Abhd8	-0.0377092	6.33087	0.020738	0.888124	1	9130011E15Rik	0.0804561	3.35821	0.112626	0.741715	0.900483	9130011E15Rik	0.144373	3.35821	0.361643	0.556368	0.955395	9130011E15Rik	-0.223771	3.35821	0.844544	0.372309	1
Abi1	0.403704	6.76411	7.00426	0.0228911	0.135358	Abi1	0.32143	6.76411	4.43549	0.0592161	0.193165	Abi1	-0.0253787	6.76411	0.0275839	0.871133	1	9130019O22Rik	0.355716	2.63325	1.54086	0.233119	0.558236	9130019O22Rik	0.277529	2.63325	0.919233	0.352531	0.889942	9130019O22Rik	0.273845	2.63325	0.902003	0.356955	1
Abi2	0.0412404	4.83296	0.0337976	0.857515	0.936302	Abi2	-0.387482	4.83296	2.92681	0.115404	0.28342	Abi2	0.157963	4.83296	0.491169	0.498102	1	9130023H24Rik	0.858995	2.51082	5.55008	0.0321593	0.218629	9130023H24Rik	0.538418	2.51082	2.08206	0.169131	0.750812	9130023H24Rik	0.370202	2.51082	0.97373	0.339048	1
Abi3	2.65365	6.2889	50.9417	2.00016e-05	0.0027727	Abi3	2.57346	6.2889	48.0983	2.59586e-05	0.00454398	Abi3	-0.464359	6.2889	1.61635	0.230074	1	9130221H12Rik	-0.0421342	5.64277	0.0728958	0.79076	0.921749	9130221H12Rik	-0.00382247	5.64277	0.000600012	0.980773	0.998251	9130221H12Rik	0.137848	5.64277	0.786936	0.388707	1
[truncated: 12,022 more rows]

## Sheet: Table_S6_RNAseq_TPM
SYMBOL	S3KO_CD4_MigR1_AS137	S3KO_CD4_MigR1_AS165	S3KO_CD4_STAT3.203_AS166	S3KO_CD4_STAT3.203_AS99	S3KO_CD4_Y640F_AS139	S3KO_CD4_Y640F_AS167	S3KO_CD4_N647I_AS115	S3KO_CD4_N647I_AS171	S3KO_CD4_N647D_AS103	S3KO_CD4_N647D_AS172	SYMBOL	S3KO_CD8_MigR1_AS127	S3KO_CD8_MigR1_AS183	S3KO_CD8_MigR1_AS209	S3KO_CD8_STAT3.203_AS107	S3KO_CD8_STAT3.203_AS128	S3KO_CD8_STAT3.203_AS184	S3KO_CD8_Y640F_AS158	S3KO_CD8_Y640F_AS186	S3KO_CD8_N647I_AS134	S3KO_CD8_N647I_AS190	S3KO_CD8_N647D_AS135	S3KO_CD8_N647D_AS191
[truncated: 12,421 more rows]

[truncated: 3 more sheets: Table_S7_RNAseq_DEG, Table_S8_RNAseq_KEGG_pathways, Table_S9_ChIPseq_peakSet]
